# Supplementary material for: Divergent gene expression in the conserved dauer stage of the nematodes Pristionchus pacificus and Caenorhabditis elegans
Source: BMC Genomics. 2012 Jun 19;13:254. doi: 10.1186/1471-2164-13-254 (PMC3443458; doi:10.1186/1471-2164-13-254)
Supplement: Additional file 2 — Table S1. Differential expressed genes in the dauer versus dauer-exit comparison inP. pacificus. [file 1471-2164-13-254-S2.xls]

## Sheet: Sheet1
P. pacificus gene	logFC	adj.P.Val	celHomolog	celHomologPublic
Contig0-snapTAU.404	7.50325	1.0889e-05	NA	NA
Contig42-snapTAU.120	6.94641	1.42843e-05	NA	NA
Contig42-snapTAU.117	6.84202	1.0889e-05	NA	NA
Contig11-snapTAU.143	6.81264	1.0889e-05	NA	NA
Contig11-snapTAU.147	6.46608	1.23749e-05	NA	NA
Contig12-snapTAU.143	6.42686	3.06661e-05	NA	NA
Contig11-snapTAU.146	6.26172	1.25906e-05	NA	NA
Contig23-snapTAU.181	6.15382	1.25906e-05	NA	NA
Contig42-snapTAU.212	6.12641	1.0889e-05	NA	NA
Contig42-snapTAU.114	6.11874	1.57243e-05	NA	NA
Contig12-snapTAU.84	6.07796	1.0889e-05	NA	NA
Contig42-snapTAU.185	6.07716	1.52359e-05	NA	NA
Contig42-snapTAU.195	6.061	1.59141e-05	NA	NA
Contig132-snapTAU.14	5.98987	3.70806e-05	NA	NA
Contig42-snapTAU.119	5.98896	1.25906e-05	NA	NA
Contig9-snapTAU.366	5.97617	1.13689e-05	NA	NA
Contig23-snapTAU.315	5.92342	1.25906e-05	NA	NA
Contig12-snapTAU.251	5.90576	1.0889e-05	NA	NA
Contig637-snapTAU.1	5.88298	3.31103e-05	NA	NA
Contig87-snapTAU.76	5.87926	1.25906e-05	NA	NA
Contig12-snapTAU.254	5.86008	1.0889e-05	NA	NA
Contig7-snapTAU.271	5.85498	1.09684e-05	NA	NA
Contig194-snapTAU.3	5.8481	1.13689e-05	F11C3.2	unc-122
Contig12-snapTAU.253	5.84121	1.0889e-05	NA	NA
Contig33-snapTAU.198	5.80806	8.01182e-05	NA	NA
Contig45-snapTAU.13	5.79133	1.25906e-05	NA	NA
Contig25-snapTAU.96	5.75237	1.25906e-05	NA	NA
Contig217-snapTAU.3	5.74523	1.13689e-05	NA	NA
Contig75-snapTAU.30	5.72666	2.64455e-05	M03A1.7	dao-2
Contig48-snapTAU.138	5.69788	2.12985e-05	NA	NA
Contig104-snapTAU.34	5.64146	1.25906e-05	NA	NA
Contig63-snapTAU.3	5.63722	1.0889e-05	C31A11.7	oac-7
Contig75-snapTAU.115	5.62229	1.0889e-05	F53C11.9	F53C11.9
Contig159-snapTAU.17	5.59425	1.0889e-05	NA	NA
Contig42-snapTAU.221	5.58511	1.25906e-05	NA	NA
Contig42-snapTAU.112	5.5605	1.0889e-05	NA	NA
Contig67-snapTAU.59	5.46662	1.25906e-05	NA	NA
Contig57-snapTAU.97	5.35842	2.98009e-05	NA	NA
Contig48-snapTAU.110	5.33674	2.56454e-05	NA	NA
Contig143-snapTAU.3	5.32174	6.80913e-05	NA	NA
Contig83-snapTAU.25	5.30639	3.51773e-05	NA	NA
Contig12-snapTAU.478	5.30048	3.32492e-05	NA	NA
Contig11-snapTAU.63	5.27558	1.90951e-05	NA	NA
Contig103-snapTAU.78	5.26337	2.54175e-05	NA	NA
Contig91-snapTAU.108	5.24054	2.06632e-05	NA	NA
Contig2-snapTAU.474	5.23518	3.06661e-05	NA	NA
Contig23-snapTAU.303	5.22182	3.6828e-05	NA	NA
Contig200-snapTAU.8	5.21981	6.20649e-05	NA	NA
Contig78-snapTAU.89	5.17819	4.30398e-05	NA	NA
Contig127-snapTAU.32	5.16944	1.90951e-05	NA	NA
Contig23-snapTAU.188	5.14211	1.25906e-05	NA	NA
Contig132-snapTAU.49	5.1334	1.25906e-05	NA	NA
Contig12-snapTAU.211	5.11694	1.25906e-05	NA	NA
Contig12-snapTAU.252	5.11486	1.23749e-05	NA	NA
Contig11-snapTAU.144	5.10943	8.45662e-05	NA	NA
Contig25-snapTAU.95	5.1043	3.70806e-05	NA	NA
Contig12-snapTAU.445	5.09432	2.54201e-05	NA	NA
Contig42-snapTAU.116	5.09426	1.48576e-05	NA	NA
Contig99-snapTAU.38	5.09014	1.10053e-05	NA	NA
Contig12-snapTAU.261	5.08722	1.25906e-05	NA	NA
Contig89-snapTAU.40	5.06871	1.25906e-05	NA	NA
Contig12-snapTAU.464	5.04425	1.13689e-05	NA	NA
Contig114-snapTAU.52	5.02552	1.23749e-05	NA	NA
Contig91-snapTAU.7	5.00779	1.25906e-05	NA	NA
Contig28-snapTAU.272	5.00087	1.38707e-05	NA	NA
Contig12-snapTAU.17	4.97177	2.17657e-05	F56C9.5	acbp-4
Contig8-snapTAU.364	4.96837	4.97244e-05	F48C11.3	nlp-3
Contig80-snapTAU.37	4.96453	2.54377e-05	NA	NA
Contig52-snapTAU.194	4.96257	1.13689e-05	NA	NA
Contig159-snapTAU.13	4.9211	1.64043e-05	NA	NA
Contig5-snapTAU.278	4.91731	7.03635e-05	NA	NA
Contig12-snapTAU.46	4.89456	1.13689e-05	NA	NA
Contig41-snapTAU.46	4.89211	2.54175e-05	NA	NA
Contig100-snapTAU.66	4.87179	2.12985e-05	NA	NA
Contig69-snapTAU.10	4.87106	2.55729e-05	NA	NA
Contig129-snapTAU.50	4.86014	2.55729e-05	NA	NA
Contig94-snapTAU.23	4.84196	1.25906e-05	NA	NA
Contig132-snapTAU.28	4.83416	1.51456e-05	NA	NA
Contig42-snapTAU.247	4.8325	1.38707e-05	NA	NA
Contig10-snapTAU.264	4.82671	0.000155464	NA	NA
Contig51-snapTAU.64	4.81269	1.47468e-05	E04F6.15	E04F6.15
Contig0-snapTAU.754	4.80546	1.61526e-05	NA	NA
Contig29-snapTAU.6	4.79316	0.000103702	F55H12.4	F55H12.4
Contig42-snapTAU.170	4.79072	9.66508e-05	NA	NA
Contig28-snapTAU.297	4.78623	1.8374e-05	NA	NA
Contig33-snapTAU.69	4.78248	2.54377e-05	NA	NA
Contig6-snapTAU.191	4.77766	1.64058e-05	NA	NA
Contig80-snapTAU.39	4.76859	1.25906e-05	NA	NA
Contig12-snapTAU.255	4.75836	1.64172e-05	NA	NA
Contig67-snapTAU.84	4.74015	8.55956e-05	NA	NA
Contig87-snapTAU.5	4.73622	3.06661e-05	F36H1.12	F36H1.12
Contig245-snapTAU.2	4.73595	1.25906e-05	NA	NA
Contig4-snapTAU.126	4.72953	0.000430102	NA	NA
Contig29-snapTAU.7	4.72644	3.29983e-05	NA	NA
Contig20-snapTAU.314	4.71691	1.64319e-05	NA	NA
Contig159-snapTAU.15	4.70512	1.77036e-05	NA	NA
Contig12-snapTAU.240	4.67887	3.44238e-05	NA	NA
Contig119-snapTAU.19	4.67819	3.62721e-05	NA	NA
Contig42-snapTAU.262	4.67681	2.55729e-05	NA	NA
Contig14-snapTAU.218	4.65555	5.05207e-05	F21A3.2	F21A3.2
Contig87-snapTAU.15	4.64309	3.52079e-05	NA	NA
Contig33-snapTAU.197	4.63786	2.34548e-05	NA	NA
Contig126-snapTAU.49	4.62566	4.37133e-05	NA	NA
Contig28-snapTAU.264	4.62251	1.25906e-05	NA	NA
Contig235-snapTAU.3	4.6178	0.000773262	NA	NA
Contig1-snapTAU.249	4.61485	4.26048e-05	NA	NA
Contig115-snapTAU.44	4.60243	0.000200818	NA	NA
Contig45-snapTAU.202	4.59296	4.90515e-05	NA	NA
Contig45-snapTAU.107	4.58536	4.25998e-05	NA	NA
Contig51-snapTAU.105	4.58282	5.97059e-05	NA	NA
Contig42-snapTAU.233	4.58114	5.54521e-05	NA	NA
Contig51-snapTAU.136	4.56647	3.08542e-05	B0207.6	B0207.6
Contig214-snapTAU.4	4.53051	3.70806e-05	NA	NA
Contig0-snapTAU.62	4.52555	1.46603e-05	NA	NA
Contig42-snapTAU.269	4.50438	0.000126346	NA	NA
Contig91-snapTAU.102	4.49099	2.08046e-05	NA	NA
Contig126-snapTAU.10	4.49026	2.21044e-05	NA	NA
Contig114-snapTAU.55	4.45311	2.17657e-05	NA	NA
Contig42-snapTAU.220	4.45272	0.00132352	C10F3.7	C10F3.7
Contig20-snapTAU.223	4.44693	8.34077e-05	NA	NA
Contig7-snapTAU.329	4.43718	0.000156772	NA	NA
Contig132-snapTAU.46	4.42522	1.77036e-05	NA	NA
Contig83-snapTAU.47	4.41779	0.000505343	NA	NA
Contig80-snapTAU.71	4.40056	3.76696e-05	NA	NA
Contig60-snapTAU.42	4.39854	2.21044e-05	NA	NA
Contig11-snapTAU.131	4.39335	2.55729e-05	NA	NA
Contig12-snapTAU.249	4.37472	1.57243e-05	NA	NA
Contig42-snapTAU.266	4.37297	1.87024e-05	NA	NA
Contig23-snapTAU.99	4.3692	3.70008e-05	NA	NA
Contig50-snapTAU.222	4.36758	4.04168e-05	NA	NA
Contig42-snapTAU.198	4.35919	0.000120566	NA	NA
Contig126-snapTAU.31	4.35425	1.59141e-05	NA	NA
Contig6-snapTAU.3	4.35264	2.08046e-05	NA	NA
Contig23-snapTAU.218	4.35008	2.12105e-05	Y44E3B.2	tyr-5
Contig151-snapTAU.8	4.34477	3.48838e-05	NA	NA
Contig53-snapTAU.46	4.34269	1.43834e-05	NA	NA
Contig81-snapTAU.7	4.33497	9.87539e-05	C52D10.11	flp-17
Contig126-snapTAU.32	4.33408	5.71336e-05	NA	NA
Contig124-snapTAU.11	4.3299	4.95158e-05	NA	NA
Contig43-snapTAU.109	4.3054	5.04407e-05	NA	NA
Contig18-snapTAU.86	4.3022	5.718e-05	F40F4.3	lbp-1
Contig77-snapTAU.102	4.30214	4.50894e-05	NA	NA
Contig94-snapTAU.74	4.30092	0.00124643	NA	NA
Contig2-snapTAU.567	4.29251	1.31672e-05	NA	NA
Contig9-snapTAU.193	4.27389	3.70806e-05	ZC412.3	ZC412.3
Contig10-snapTAU.483	4.27245	0.000122606	NA	NA
Contig33-snapTAU.199	4.27154	1.90951e-05	NA	NA
Contig5-snapTAU.107	4.268	1.87278e-05	NA	NA
Contig32-snapTAU.153	4.26634	6.99504e-05	NA	NA
Contig11-snapTAU.145	4.25352	3.29983e-05	NA	NA
Contig1586-snapTAU.1	4.23301	2.52732e-05	NA	NA
Contig114-snapTAU.57	4.2316	1.25906e-05	NA	NA
Contig0-snapTAU.415	4.23145	2.55729e-05	NA	NA
Contig78-snapTAU.111	4.21773	1.82194e-05	NA	NA
Contig104-snapTAU.37	4.21219	2.34548e-05	NA	NA
Contig30-snapTAU.82	4.20797	0.0015369	F32B5.8	cpz-1
Contig63-snapTAU.146	4.20584	6.42194e-05	NA	NA
Contig12-snapTAU.48	4.20551	3.33971e-05	NA	NA
Contig7-snapTAU.506	4.19441	3.00819e-05	NA	NA
Contig84-snapTAU.5	4.18625	2.04772e-05	NA	NA
Contig12-snapTAU.135	4.1857	1.0889e-05	NA	NA
Contig26-snapTAU.142	4.18335	2.98009e-05	NA	NA
Contig23-snapTAU.33	4.16584	1.64319e-05	NA	NA
Contig116-snapTAU.42	4.16196	1.64319e-05	NA	NA
Contig12-snapTAU.321	4.14908	4.41413e-05	NA	NA
Contig28-snapTAU.304	4.14694	2.55729e-05	NA	NA
Contig30-snapTAU.218	4.10819	2.20866e-05	NA	NA
Contig20-snapTAU.2	4.10342	4.94106e-05	NA	NA
Contig42-snapTAU.148	4.09836	1.13689e-05	NA	NA
Contig10-snapTAU.149	4.09499	8.43621e-05	NA	NA
Contig57-snapTAU.92	4.09326	0.000128368	NA	NA
Contig93-snapTAU.72	4.08248	5.80601e-05	NA	NA
Contig28-snapTAU.16	4.08124	1.39883e-05	NA	NA
Contig14-snapTAU.333	4.07126	6.49522e-05	NA	NA
Contig20-snapTAU.315	4.0643	2.55729e-05	NA	NA
Contig12-snapTAU.47	4.05532	1.82194e-05	NA	NA
Contig8-snapTAU.378	4.04224	0.000670376	NA	NA
Contig47-snapTAU.154	4.04119	4.06305e-05	NA	NA
Contig39-snapTAU.203	4.03096	0.000201675	NA	NA
Contig5-snapTAU.27	4.02617	3.70008e-05	NA	NA
Contig45-snapTAU.127	4.01758	6.32134e-05	NA	NA
Contig123-snapTAU.33	4.01637	3.30336e-05	F39H2.1	flp-22
Contig28-snapTAU.305	4.01067	0.0001532	NA	NA
Contig186-snapTAU.1	4.00769	0.000117863	T07C4.9	nex-2
Contig52-snapTAU.115	4.00186	0.000133396	NA	NA
Contig114-snapTAU.50	3.99434	0.000213624	NA	NA
Contig132-snapTAU.45	3.98411	2.55729e-05	NA	NA
Contig89-snapTAU.1	3.98244	8.44443e-05	NA	NA
Contig6-snapTAU.339	3.97769	3.72997e-05	NA	NA
Contig134-snapTAU.1	3.97614	2.39007e-05	T02E1.5	dhs-3
Contig30-snapTAU.292	3.97076	7.86747e-05	F07D3.2	flp-6
Contig20-snapTAU.340	3.96958	2.01057e-05	NA	NA
Contig52-snapTAU.197	3.96495	5.86742e-05	NA	NA
Contig40-snapTAU.20	3.95523	9.4772e-05	NA	NA
Contig3-snapTAU.279	3.94114	0.000111916	NA	NA
Contig570-snapTAU.2	3.9383	0.000397658	NA	NA
Contig139-snapTAU.36	3.93562	2.52732e-05	F20D12.7	F20D12.7
Contig45-snapTAU.92	3.92864	6.15644e-05	NA	NA
Contig80-snapTAU.66	3.90577	0.00011223	NA	NA
Contig11-snapTAU.551	3.87803	4.4996e-05	C45G9.13	C45G9.13
Contig23-snapTAU.155	3.87403	6.15644e-05	NA	NA
Contig7-snapTAU.46	3.87169	9.62378e-05	T05H10.8	T05H10.8
Contig35-snapTAU.77	3.85514	0.000157094	NA	NA
Contig232-snapTAU.4	3.8491	8.45662e-05	Y37D8A.15	flp-14
Contig25-snapTAU.94	3.84405	0.000167962	NA	NA
Contig7-snapTAU.42	3.8414	0.000161947	NA	NA
Contig15-snapTAU.235	3.8359	6.09919e-05	NA	NA
Contig45-snapTAU.108	3.83267	4.26048e-05	NA	NA
Contig42-snapTAU.228	3.81457	8.33988e-05	NA	NA
Contig93-snapTAU.89	3.81398	2.12105e-05	NA	NA
Contig61-snapTAU.151	3.8137	0.000108996	NA	NA
Contig5-snapTAU.543	3.8051	0.000602333	NA	NA
Contig12-snapTAU.275	3.80443	2.56454e-05	NA	NA
Contig30-snapTAU.167	3.80329	9.01079e-05	E02C12.4	ttr-40
Contig40-snapTAU.58	3.80073	0.000133396	NA	NA
Contig114-snapTAU.54	3.79315	5.13807e-05	NA	NA
Contig36-snapTAU.157	3.7814	8.97111e-05	NA	NA
Contig0-snapTAU.468	3.77649	0.000151089	NA	NA
Contig61-snapTAU.103	3.76691	0.00221466	NA	NA
Contig52-snapTAU.31	3.76461	0.0216377	NA	NA
Contig23-snapTAU.164	3.7608	3.79279e-05	NA	NA
Contig132-snapTAU.52	3.7524	4.13799e-05	NA	NA
Contig13-snapTAU.63	3.74496	8.97203e-05	NA	NA
Contig86-snapTAU.25	3.72977	4.0003e-05	NA	NA
Contig42-snapTAU.227	3.72875	0.000166055	NA	NA
Contig33-snapTAU.201	3.71886	9.57139e-05	NA	NA
Contig7-snapTAU.49	3.70485	0.000122855	NA	NA
Contig114-snapTAU.53	3.70453	7.47238e-05	NA	NA
Contig67-snapTAU.164	3.69532	4.15778e-05	NA	NA
Contig143-snapTAU.14	3.69087	4.78453e-05	NA	NA
Contig151-snapTAU.4	3.68383	3.68714e-05	C45H4.17	cyp-33C2
Contig3-snapTAU.223	3.68229	4.36602e-05	NA	NA
Contig4216-snapTAU.1	3.67409	5.97059e-05	NA	NA
Contig45-snapTAU.186	3.65923	5.23558e-05	NA	NA
Contig108-snapTAU.77	3.65695	3.44238e-05	NA	NA
Contig570-snapTAU.1	3.65659	0.000278408	NA	NA
Contig70-snapTAU.4	3.65161	3.91943e-05	NA	NA
Contig66-snapTAU.84	3.6421	3.79279e-05	NA	NA
Contig29-snapTAU.122	3.6396	1.25906e-05	NA	NA
Contig42-snapTAU.232	3.63916	0.000167967	NA	NA
Contig41-snapTAU.213	3.61963	0.000295651	M18.2	dlc-2
Contig67-snapTAU.152	3.61897	0.000106306	NA	NA
Contig75-snapTAU.121	3.61352	0.00125449	NA	NA
Contig0-snapTAU.807	3.6116	0.000139588	T27C4.1	T27C4.1
Contig30-snapTAU.351	3.61003	0.00145657	ZK856.7	ZK856.7
Contig93-snapTAU.87	3.60234	7.41084e-05	NA	NA
Contig23-snapTAU.100	3.60222	8.55956e-05	E01A2.7	E01A2.7
Contig28-snapTAU.348	3.59972	3.32492e-05	NA	NA
Contig32-snapTAU.297	3.59525	0.000136953	NA	NA
Contig47-snapTAU.183	3.59432	0.000189504	F44C4.5	ppt-1
Contig172-snapTAU.15	3.58641	0.000211822	NA	NA
Contig39-snapTAU.200	3.5848	0.000107388	NA	NA
Contig35-snapTAU.167	3.57957	0.000400341	F22B7.9	F22B7.9
Contig30-snapTAU.271	3.57889	0.000469149	Y60A3A.21	Y60A3A.21
Contig55-snapTAU.61	3.57656	5.10572e-05	NA	NA
Contig12-snapTAU.259	3.57314	0.0001532	NA	NA
Contig91-snapTAU.67	3.57311	0.00023029	NA	NA
Contig104-snapTAU.134	3.56857	0.00504098	NA	NA
Contig49-snapTAU.60	3.56427	0.00161285	C25B8.3	cpr-6
Contig44-snapTAU.13	3.56054	5.71336e-05	NA	NA
Contig108-snapTAU.7	3.55991	0.000189401	NA	NA
Contig30-snapTAU.129	3.55512	0.000126594	F17C11.2	F17C11.2
Contig47-snapTAU.151	3.55501	0.000112618	T07C12.7	ttr-46
Contig42-snapTAU.219	3.55282	0.000104597	NA	NA
Contig56-snapTAU.108	3.54735	7.02809e-05	NA	NA
Contig77-snapTAU.60	3.53424	2.78274e-05	NA	NA
Contig30-snapTAU.198	3.53141	4.70376e-05	W06D12.2	twk-42
Contig23-snapTAU.225	3.52547	0.000646519	NA	NA
Contig135-snapTAU.28	3.52086	0.000218263	NA	NA
Contig45-snapTAU.12	3.51696	6.11301e-05	NA	NA
Contig12-snapTAU.24	3.50686	0.000144731	NA	NA
Contig36-snapTAU.65	3.50546	0.000511567	F40F8.5	F40F8.5
Contig68-snapTAU.40	3.50476	0.000727448	NA	NA
Contig38-snapTAU.171	3.50463	4.4731e-05	NA	NA
Contig14-snapTAU.76	3.49692	0.000369341	R08A2.7	R08A2.7
Contig14-snapTAU.382	3.48056	0.00126264	NA	NA
Contig14-snapTAU.169	3.46586	8.01182e-05	NA	NA
Contig143-snapTAU.16	3.46247	0.000155464	NA	NA
Contig98-snapTAU.44	3.46219	8.34077e-05	NA	NA
Contig75-snapTAU.19	3.44668	0.000398859	B0432.2	djr-1.1
Contig70-snapTAU.38	3.44499	0.000109342	NA	NA
Contig47-snapTAU.153	3.43486	0.000151053	NA	NA
Contig25-snapTAU.176	3.43345	0.000187324	NA	NA
Contig42-snapTAU.149	3.43028	8.44443e-05	NA	NA
Contig43-snapTAU.123	3.43007	3.68714e-05	NA	NA
Contig28-snapTAU.18	3.42066	3.72997e-05	NA	NA
Contig75-snapTAU.71	3.41003	0.000139731	NA	NA
Contig31-snapTAU.2	3.40811	0.000411385	NA	NA
Contig8-snapTAU.158	3.40324	0.000164002	NA	NA
Contig147-snapTAU.16	3.40105	0.000150271	NA	NA
Contig10-snapTAU.91	3.39399	0.000191006	NA	NA
Contig31-snapTAU.108	3.38868	0.000506577	T05C12.3	T05C12.3
Contig42-snapTAU.196	3.38495	0.000127015	NA	NA
Contig0-snapTAU.681	3.3849	0.000115117	NA	NA
Contig12-snapTAU.199	3.37836	9.19042e-05	NA	NA
Contig114-snapTAU.56	3.37831	9.62378e-05	NA	NA
Contig9-snapTAU.285	3.37222	7.60221e-05	NA	NA
Contig21-snapTAU.246	3.37001	0.0001079	NA	NA
Contig2420-snapTAU.1	3.36563	0.0032808	NA	NA
Contig35-snapTAU.173	3.35825	0.000139731	Y54F10AM.6	Y54F10AM.6
Contig74-snapTAU.69	3.35516	7.60221e-05	Y71H2AM.12	Y71H2AM.12
Contig32-snapTAU.203	3.35487	9.62378e-05	NA	NA
Contig10-snapTAU.66	3.34473	2.74022e-05	NA	NA
Contig9-snapTAU.194	3.33341	0.000279372	NA	NA
Contig79-snapTAU.69	3.33256	3.70008e-05	NA	NA
Contig142-snapTAU.8	3.32962	0.000461558	NA	NA
Contig100-snapTAU.82	3.32896	0.000440468	D1007.14	pqn-24
Contig94-snapTAU.17	3.32784	0.000204651	NA	NA
Contig4-snapTAU.392	3.31952	0.000528862	NA	NA
Contig62-snapTAU.47	3.31383	9.15868e-05	F08F8.7	F08F8.7
Contig83-snapTAU.114	3.31334	0.000216065	NA	NA
Contig46-snapTAU.109	3.31296	0.000103702	NA	NA
Contig28-snapTAU.139	3.31212	0.000129363	NA	NA
Contig260-snapTAU.1	3.31185	0.000140381	Y73F8A.6	ccg-1
Contig10-snapTAU.256	3.31121	0.000727732	NA	NA
Contig35-snapTAU.39	3.30285	0.00237802	NA	NA
Contig31-snapTAU.286	3.29651	0.00119272	F41C3.5	F41C3.5
Contig140-snapTAU.60	3.29291	9.62378e-05	C36E8.2	glb-11
Contig17-snapTAU.269	3.28789	8.37862e-05	NA	NA
Contig42-snapTAU.123	3.28205	0.00142582	K08D12.1	pbs-1
Contig25-snapTAU.140	3.2779	0.000139731	NA	NA
Contig10-snapTAU.497	3.27635	9.95682e-05	NA	NA
Contig42-snapTAU.208	3.27175	3.6828e-05	NA	NA
Contig80-snapTAU.23	3.2673	7.37442e-05	NA	NA
Contig41-snapTAU.43	3.26714	0.000279014	NA	NA
Contig15-snapTAU.151	3.2638	9.7713e-05	C31H2.2	dpy-8
Contig52-snapTAU.16	3.26324	8.24697e-05	NA	NA
Contig11-snapTAU.425	3.2627	0.00360747	F54C4.2	spt-4
Contig47-snapTAU.152	3.25609	0.00331418	JC8.8	ttr-51
Contig97-snapTAU.46	3.24319	0.00128034	F57C2.5	F57C2.5
Contig183-snapTAU.7	3.24314	0.000122236	T07F10.1	T07F10.1
Contig67-snapTAU.48	3.24118	4.54359e-05	NA	NA
Contig43-snapTAU.158	3.24066	0.000159806	NA	NA
Contig121-snapTAU.23	3.23614	0.000256975	ZK287.3	ZK287.3
Contig13-snapTAU.158	3.23603	0.00138436	NA	NA
Contig42-snapTAU.175	3.23511	0.000131825	NA	NA
Contig32-snapTAU.93	3.23021	6.38572e-05	T14G11.1	T14G11.1
Contig10-snapTAU.87	3.22864	0.000240972	NA	NA
Contig47-snapTAU.215	3.22778	0.000125944	C54E10.2	C54E10.2
Contig63-snapTAU.111	3.22567	0.000564725	R12H7.2	asp-4
Contig86-snapTAU.121	3.22555	0.000205845	NA	NA
Contig45-snapTAU.41	3.22178	2.30112e-05	NA	NA
Contig17-snapTAU.82	3.2207	0.00109508	NA	NA
Contig75-snapTAU.76	3.21864	4.93127e-05	NA	NA
Contig31-snapTAU.122	3.21	0.00895553	NA	NA
Contig36-snapTAU.155	3.20822	5.54521e-05	C41D7.2	ptr-3
Contig48-snapTAU.54	3.20741	0.00122725	NA	NA
Contig56-snapTAU.77	3.1988	0.000150953	C44C1.3	ncs-1
Contig9-snapTAU.364	3.19451	0.000304891	K09H11.7	K09H11.7
Contig2-snapTAU.218	3.18695	5.42611e-05	NA	NA
Contig50-snapTAU.6	3.1851	0.000135054	F14D12.1	F14D12.1
Contig61-snapTAU.44	3.18459	9.87539e-05	NA	NA
Contig54-snapTAU.95	3.17642	8.34077e-05	NA	NA
Contig165-snapTAU.20	3.17548	0.00011223	NA	NA
Contig67-snapTAU.91	3.16777	0.0478443	NA	NA
Contig47-snapTAU.191	3.16748	0.00063461	NA	NA
Contig38-snapTAU.12	3.15303	9.8188e-05	NA	NA
Contig12-snapTAU.75	3.13952	0.00012897	NA	NA
Contig11-snapTAU.324	3.13775	0.00322666	D1054.3	D1054.3
Contig45-snapTAU.151	3.13538	4.45795e-05	NA	NA
Contig45-snapTAU.159	3.12954	0.000107064	NA	NA
Contig12-snapTAU.246	3.12906	0.0001083	NA	NA
Contig28-snapTAU.31	3.12729	0.000190992	NA	NA
Contig46-snapTAU.93	3.12123	0.000239275	NA	NA
Contig35-snapTAU.44	3.11961	0.00156622	C07G2.2	atf-7
Contig81-snapTAU.42	3.11788	0.0115441	NA	NA
Contig25-snapTAU.159	3.11526	4.36602e-05	NA	NA
Contig7-snapTAU.331	3.10734	0.000243075	NA	NA
Contig15-snapTAU.307	3.1043	0.000218424	T14F9.3	hex-1
Contig31-snapTAU.234	3.10356	0.000504863	T06D8.8	rpn-9
Contig31-snapTAU.362	3.09803	0.00207838	NA	NA
Contig20-snapTAU.3	3.09711	0.000156772	NA	NA
Contig29-snapTAU.167	3.09359	0.000237422	F58H1.1	aman-2
Contig50-snapTAU.228	3.09077	4.78453e-05	NA	NA
Contig4-snapTAU.127	3.08806	0.00154697	NA	NA
Contig41-snapTAU.204	3.08428	0.000189504	NA	NA
Contig31-snapTAU.10	3.0806	0.000282728	C54D10.14	C54D10.14
Contig87-snapTAU.45	3.07867	0.000371089	NA	NA
Contig144-snapTAU.7	3.07492	4.78453e-05	K10D3.4	K10D3.4
Contig11-snapTAU.85	3.07225	0.000433824	NA	NA
Contig10-snapTAU.491	3.06481	0.000753207	Y37E3.4	moag-4
Contig95-snapTAU.13	3.06427	9.8188e-05	F30A10.1	F30A10.1
Contig151-snapTAU.35	3.05371	0.000475721	NA	NA
Contig33-snapTAU.107	3.04824	0.000191006	Y39F10A.1	Y39F10A.1
Contig30-snapTAU.208	3.03105	0.00042294	F58H1.7	F58H1.7
Contig10-snapTAU.134	3.02962	0.000291189	NA	NA
Contig226-snapTAU.1	3.0245	0.00478878	NA	NA
Contig45-snapTAU.50	3.00302	0.00021751	NA	NA
Contig30-snapTAU.116	3.00293	0.000222493	W01A11.5	cpt-6
Contig35-snapTAU.288	2.99757	0.000116214	NA	NA
Contig67-snapTAU.94	2.9969	0.000314465	NA	NA
Contig100-snapTAU.61	2.99425	0.00043312	T03F6.6	T03F6.6
Contig14-snapTAU.541	2.98974	0.00757818	NA	NA
Contig45-snapTAU.239	2.98842	0.000272755	NA	NA
Contig2-snapTAU.456	2.98073	0.00010925	NA	NA
Contig109-snapTAU.88	2.97992	0.00364815	NA	NA
Contig144-snapTAU.39	2.97988	0.000815893	Y105E8B.8	ero-1
Contig30-snapTAU.10	2.97942	8.113e-05	F25C8.4	acs-12
Contig103-snapTAU.30	2.97916	0.000382415	T20F5.2	pbs-4
Contig42-snapTAU.83	2.97782	0.000181101	NA	NA
Contig13-snapTAU.248	2.97505	0.000323598	NA	NA
Contig35-snapTAU.92	2.96431	0.000984393	C25G4.3	C25G4.3
Contig0-snapTAU.358	2.96246	6.19533e-05	NA	NA
Contig32-snapTAU.51	2.96187	0.000203781	F39C12.4	F39C12.4
Contig37-snapTAU.148	2.96149	0.000155464	NA	NA
Contig17-snapTAU.283	2.9606	0.000707018	NA	NA
Contig97-snapTAU.71	2.95644	0.000309003	T09A5.1	cex-2
Contig56-snapTAU.111	2.94871	5.51871e-05	NA	NA
Contig14-snapTAU.349	2.94611	0.000265055	C10F3.5	pcm-1
Contig11-snapTAU.386	2.94335	0.00247709	Y66A7A.6	gly-8
Contig75-snapTAU.136	2.93747	0.000151391	C01G6.1	aqp-2
Contig24-snapTAU.331	2.93409	0.000501573	NA	NA
Contig1-snapTAU.52	2.93236	0.000491672	T24D8.5	nlp-2
Contig71-snapTAU.137	2.93213	0.0024671	ZK1098.11	ZK1098.11
Contig11-snapTAU.260	2.93085	0.000491571	F09F7.7	F09F7.7
Contig93-snapTAU.88	2.92101	0.000118877	NA	NA
Contig126-snapTAU.51	2.91192	0.000129363	NA	NA
Contig21-snapTAU.166	2.90597	0.00079179	W08E3.4	W08E3.4
Contig246-snapTAU.1	2.9047	0.000546148	NA	NA
Contig24-snapTAU.223	2.90416	0.000332916	ZK1320.6	arc-1
Contig6-snapTAU.355	2.90124	0.000147505	F28C6.8	F28C6.8
Contig90-snapTAU.15	2.9005	0.000389568	NA	NA
Contig90-snapTAU.14	2.89826	0.0426048	NA	NA
Contig81-snapTAU.5	2.8963	0.00149271	NA	NA
Contig14-snapTAU.309	2.89491	0.000919498	NA	NA
Contig141-snapTAU.6	2.89447	0.00145548	R12E2.3	rpn-8
Contig12-snapTAU.247	2.89033	0.00141444	NA	NA
Contig19-snapTAU.320	2.89014	8.34077e-05	Y71H2AR.3	Y71H2AR.3
Contig49-snapTAU.8	2.8857	0.000308928	NA	NA
Contig14-snapTAU.56	2.88288	0.000145654	NA	NA
Contig103-snapTAU.26	2.88271	0.00036552	F39H11.5	pbs-7
Contig83-snapTAU.80	2.88239	0.00032358	NA	NA
Contig31-snapTAU.85	2.88149	0.00154834	NA	NA
Contig44-snapTAU.65	2.87876	0.00129425	C16C8.18	C16C8.18
Contig24-snapTAU.105	2.87765	0.00015482	NA	NA
Contig0-snapTAU.141	2.87448	0.000132656	NA	NA
Contig181-snapTAU.5	2.87326	0.000128319	C52D10.1	C52D10.1
Contig0-snapTAU.601	2.87261	0.000141164	Y39B6A.38	reps-1
Contig0-snapTAU.467	2.87128	0.000958884	NA	NA
Contig12-snapTAU.96	2.87028	0.00015037	NA	NA
Contig61-snapTAU.22	2.86748	0.000756978	D2089.3	D2089.3
Contig97-snapTAU.110	2.86701	0.00040179	NA	NA
Contig0-snapTAU.757	2.86543	0.000606356	NA	NA
Contig97-snapTAU.127	2.8619	0.000246061	F56D1.6	cex-1
Contig31-snapTAU.9	2.86088	0.000234106	NA	NA
Contig45-snapTAU.48	2.8601	0.000189504	NA	NA
Contig1-snapTAU.4	2.86009	0.00203528	NA	NA
Contig97-snapTAU.8	2.85795	0.00485126	F26E4.12	F26E4.12
Contig95-snapTAU.75	2.85319	0.00110398	T23D8.3	T23D8.3
Contig46-snapTAU.87	2.85311	0.000294939	H10E21.2	H10E21.2
Contig45-snapTAU.244	2.85259	0.000159161	NA	NA
Contig11-snapTAU.574	2.85086	0.000970767	T07E3.4	T07E3.4
Contig53-snapTAU.52	2.84889	5.54521e-05	ZK637.1	ZK637.1
Contig1-snapTAU.387	2.84851	0.000139731	NA	NA
Contig14-snapTAU.476	2.8468	0.000193554	Y47D3B.2	nlp-21
Contig0-snapTAU.674	2.84587	0.000134631	NA	NA
Contig67-snapTAU.105	2.84384	0.000561154	NA	NA
Contig57-snapTAU.41	2.83982	9.80203e-05	NA	NA
Contig154-snapTAU.9	2.83608	0.00246912	NA	NA
Contig75-snapTAU.155	2.83472	0.00432263	Y57G11C.33	Y57G11C.33
Contig95-snapTAU.76	2.83451	0.00014217	F59A3.1	F59A3.1
Contig75-snapTAU.64	2.83396	0.000217353	C56E6.1	abcx-1
Contig100-snapTAU.73	2.8323	0.0002189	Y47G6A.10	spg-7
Contig24-snapTAU.248	2.83031	0.000207925	NA	NA
Contig42-snapTAU.156	2.82826	0.00015993	NA	NA
Contig141-snapTAU.17	2.82475	0.0111182	F23C8.6	F23C8.6
Contig37-snapTAU.121	2.82005	0.0017821	Y55F3BR.8	Y55F3BR.8
Contig30-snapTAU.139	2.81952	0.0014045	CD4.3	CD4.3
Contig8-snapTAU.409	2.81884	0.000383526	ZK721.2	unc-27
Contig23-snapTAU.302	2.81664	0.000112158	NA	NA
Contig56-snapTAU.129	2.81378	0.00380883	K04G7.11	K04G7.11
Contig0-snapTAU.447	2.80809	7.2545e-05	NA	NA
Contig45-snapTAU.178	2.80792	0.00021149	NA	NA
Contig11-snapTAU.416	2.80772	0.00068956	C56G2.7	C56G2.7
Contig30-snapTAU.262	2.80757	0.000238747	NA	NA
Contig74-snapTAU.38	2.8068	0.000108996	C49A1.10	C49A1.10
Contig2-snapTAU.397	2.80667	0.00473931	NA	NA
Contig132-snapTAU.3	2.80645	0.000175341	NA	NA
Contig61-snapTAU.72	2.80355	0.00513755	F35G2.2	F35G2.2
Contig5-snapTAU.536	2.80276	0.000118871	R11F4.1	R11F4.1
Contig102-snapTAU.25	2.80255	0.000165127	Y48D7A.2	flp-18
Contig36-snapTAU.249	2.80023	0.000174904	T13B5.3	pho-14
Contig0-snapTAU.571	2.79938	0.000226198	NA	NA
Contig45-snapTAU.35	2.79648	0.000133428	NA	NA
Contig110-snapTAU.70	2.7957	0.000327343	NA	NA
Contig81-snapTAU.24	2.7951	0.00276231	NA	NA
Contig123-snapTAU.15	2.7951	0.00854059	M01D7.7	egl-30
Contig56-snapTAU.157	2.79495	0.000406626	C15H9.1	nnt-1
Contig17-snapTAU.51	2.79281	0.000304891	NA	NA
Contig39-snapTAU.149	2.79261	0.00028853	Y116F11A.6	Y116F11A.6
Contig60-snapTAU.30	2.78975	0.000126384	B0511.1	fkb-7
Contig35-snapTAU.164	2.78743	0.000694558	NA	NA
Contig17-snapTAU.322	2.78661	0.000970271	NA	NA
Contig32-snapTAU.94	2.78341	0.000133396	NA	NA
Contig25-snapTAU.164	2.78272	6.80913e-05	T10H4.2	str-96
Contig95-snapTAU.40	2.78201	0.00229043	NA	NA
Contig109-snapTAU.79	2.7805	0.000698371	B0350.2	unc-44
Contig40-snapTAU.145	2.77474	0.000234106	NA	NA
Contig113-snapTAU.73	2.77258	0.000106003	NA	NA
Contig14-snapTAU.367	2.7718	0.00715726	NA	NA
Contig14-snapTAU.512	2.76986	0.000227015	F40F9.8	F40F9.8
Contig105-snapTAU.49	2.76718	0.00393988	T21D12.3	pqbp-1.1
Contig36-snapTAU.274	2.76709	0.00492864	Y38A8.2	pbs-3
Contig47-snapTAU.193	2.76568	0.000629231	NA	NA
Contig45-snapTAU.183	2.76519	0.000140773	NA	NA
Contig5-snapTAU.240	2.76144	0.000264261	NA	NA
Contig35-snapTAU.213	2.75931	0.000260003	Y75B8A.30	pph-4.1
Contig57-snapTAU.98	2.75659	0.000469149	NA	NA
Contig50-snapTAU.76	2.75352	0.000958374	NA	NA
Contig14-snapTAU.248	2.75018	0.00143237	NA	NA
Contig17-snapTAU.271	2.74947	0.000941908	NA	NA
Contig15-snapTAU.334	2.74776	0.00212293	F26A3.2	ncbp-2
Contig35-snapTAU.15	2.74755	0.000904763	C40H1.5	ttr-5
Contig126-snapTAU.47	2.74169	0.000338577	NA	NA
Contig61-snapTAU.149	2.73977	0.000161105	NA	NA
Contig0-snapTAU.755	2.73763	0.000200558	NA	NA
Contig42-snapTAU.210	2.73754	9.32487e-05	NA	NA
Contig13-snapTAU.432	2.73496	0.000256481	NA	NA
Contig46-snapTAU.7	2.73444	0.000189504	NA	NA
Contig35-snapTAU.14	2.7327	0.000165588	K01A2.11	cbn-1
Contig33-snapTAU.54	2.73217	0.000361616	NA	NA
Contig4-snapTAU.354	2.73178	0.00454751	NA	NA
Contig139-snapTAU.32	2.72808	0.000409561	NA	NA
Contig31-snapTAU.198	2.72788	0.00112018	F42A8.1	F42A8.1
Contig13-snapTAU.396	2.72658	0.00345035	C16C10.7	rnf-5
Contig42-snapTAU.188	2.72453	0.000230138	NA	NA
Contig6-snapTAU.6	2.72434	0.00204898	NA	NA
Contig86-snapTAU.27	2.72327	0.00158098	NA	NA
Contig47-snapTAU.114	2.71935	0.000277107	NA	NA
Contig0-snapTAU.119	2.71913	0.0003156	NA	NA
Contig221-snapTAU.1	2.71559	0.0013506	NA	NA
Contig41-snapTAU.91	2.71531	0.00118004	T26C12.4	gcy-23
Contig25-snapTAU.70	2.71518	0.0140556	NA	NA
Contig55-snapTAU.39	2.70857	0.000211822	NA	NA
Contig31-snapTAU.112	2.70826	0.00351755	Y25C1A.13	Y25C1A.13
Contig6-snapTAU.211	2.70812	9.62378e-05	NA	NA
Contig53-snapTAU.91	2.70685	0.000887814	F56B3.10	gst-40
Contig42-snapTAU.22	2.70513	9.89516e-05	NA	NA
Contig31-snapTAU.237	2.70401	0.00349156	T13C2.4	ssup-72
Contig13-snapTAU.462	2.70318	0.00085699	C29E4.7	gsto-1
Contig187-snapTAU.10	2.70143	0.000628099	E02H1.7	nhr-19
Contig4-snapTAU.191	2.70125	0.000282901	NA	NA
Contig50-snapTAU.121	2.70117	0.00372424	F08B12.1	F08B12.1
Contig119-snapTAU.20	2.69842	0.000496662	NA	NA
Contig127-snapTAU.3	2.69534	0.000232091	F33C8.4	F33C8.4
Contig183-snapTAU.2	2.69333	0.000488907	F23B12.7	F23B12.7
Contig44-snapTAU.81	2.69101	0.00277462	F13C5.3	F13C5.3
Contig126-snapTAU.30	2.69099	0.000315	NA	NA
Contig11-snapTAU.579	2.68952	0.00861593	C05D11.3	tag-170
Contig30-snapTAU.325	2.68556	0.00482473	NA	NA
Contig126-snapTAU.15	2.68458	0.000695666	NA	NA
Contig37-snapTAU.242	2.68218	0.000270289	C44B12.6	C44B12.6
Contig14-snapTAU.403	2.68119	7.45972e-05	K08H10.1	lea-1
Contig12-snapTAU.387	2.68114	5.85004e-05	NA	NA
Contig50-snapTAU.170	2.68011	0.000383526	W04G3.3	lpr-4
Contig2201-snapTAU.1	2.67783	0.00258887	NA	NA
Contig14-snapTAU.360	2.67668	0.000614291	NA	NA
Contig51-snapTAU.108	2.67505	0.000160009	NA	NA
Contig181-snapTAU.14	2.67363	0.000150668	C55A6.3	C55A6.3
Contig137-snapTAU.27	2.67049	0.0023066	ZK970.2	clpp-1
Contig2-snapTAU.523	2.67032	0.00123066	NA	NA
Contig61-snapTAU.191	2.66744	0.00123312	F42C5.2	F42C5.2
Contig12-snapTAU.342	2.66128	0.000165127	NA	NA
Contig135-snapTAU.7	2.65837	0.000334928	F31F6.4	flp-8
Contig187-snapTAU.4	2.65799	0.00111543	NA	NA
Contig87-snapTAU.140	2.65768	0.000296832	NA	NA
Contig41-snapTAU.184	2.65711	0.00894205	Y38C1AA.2	csn-3
Contig50-snapTAU.27	2.65551	0.0002435	M02D8.4	asns-2
Contig31-snapTAU.294	2.6547	0.00012186	Y73B6BL.25	acp-7
Contig31-snapTAU.239	2.65446	0.00970183	NA	NA
Contig68-snapTAU.84	2.65355	0.000495911	NA	NA
Contig77-snapTAU.24	2.65202	0.0003156	NA	NA
Contig75-snapTAU.116	2.64788	0.000812458	NA	NA
Contig105-snapTAU.20	2.64606	0.0022418	F49C12.8	rpn-7
Contig142-snapTAU.9	2.64282	0.00173959	NA	NA
Contig51-snapTAU.13	2.63991	0.000613862	NA	NA
Contig10-snapTAU.575	2.63859	0.00106355	NA	NA
Contig79-snapTAU.5	2.63593	0.000511388	NA	NA
Contig31-snapTAU.303	2.63407	0.000294939	H20J04.3	H20J04.3
Contig43-snapTAU.130	2.63246	0.000271876	NA	NA
Contig126-snapTAU.14	2.6318	0.00109692	NA	NA
Contig33-snapTAU.148	2.63039	0.000140073	F32A5.4	F32A5.4
Contig97-snapTAU.120	2.62955	0.0186234	NA	NA
Contig11-snapTAU.50	2.62726	0.00032358	NA	NA
Contig77-snapTAU.90	2.62597	0.000541069	F49E10.3	flp-7
Contig14-snapTAU.491	2.62328	0.000205052	NA	NA
Contig104-snapTAU.107	2.61986	0.000330942	NA	NA
Contig9-snapTAU.90	2.61906	0.000155852	NA	NA
Contig11-snapTAU.424	2.61634	0.0219018	K01G5.1	rnf-113
Contig19-snapTAU.73	2.61404	0.00262503	M60.4	M60.4
Contig87-snapTAU.144	2.61393	0.00848271	NA	NA
Contig1-snapTAU.572	2.6124	0.0107071	C39F7.4	rab-1
Contig0-snapTAU.420	2.61153	0.000119367	F44A2.2	F44A2.2
Contig1-snapTAU.11	2.61059	0.0254465	ZK593.7	lsm-7
Contig407-snapTAU.1	2.61052	0.000635649	NA	NA
Contig140-snapTAU.16	2.60702	0.0198981	NA	NA
Contig31-snapTAU.43	2.60691	0.000365079	NA	NA
Contig95-snapTAU.56	2.60644	0.00110214	Y71F9B.3	yop-1
Contig9-snapTAU.227	2.60602	0.000576686	Y44A6D.7	Y44A6D.7
Contig7-snapTAU.286	2.60602	0.0172375	E04F6.3	maoc-1
Contig61-snapTAU.137	2.60281	0.000207894	NA	NA
Contig2-snapTAU.56	2.60278	0.000140424	NA	NA
Contig87-snapTAU.31	2.59974	0.000317031	B0035.12	B0035.12
Contig103-snapTAU.37	2.59949	0.0101293	C36B1.4	pas-4
Contig139-snapTAU.58	2.59913	0.000728561	F35H10.7	F35H10.7
Contig11-snapTAU.153	2.59851	0.00841706	NA	NA
Contig23-snapTAU.80	2.59834	0.000609065	NA	NA
Contig243-snapTAU.1	2.59647	0.000132634	T10B11.2	T10B11.2
Contig11-snapTAU.307	2.59482	0.000399319	Y55D5A.3	Y55D5A.3
Contig37-snapTAU.149	2.59463	0.000924645	NA	NA
Contig32-snapTAU.169	2.59148	0.00160673	F22A3.7	ttr-36
Contig21-snapTAU.18	2.59078	0.000294939	NA	NA
Contig72-snapTAU.11	2.5894	0.0110377	NA	NA
Contig10-snapTAU.254	2.58924	8.60689e-05	NA	NA
Contig32-snapTAU.143	2.58849	0.000687409	F49H12.4	F49H12.4
Contig1-snapTAU.40	2.58796	0.0004347	NA	NA
Contig144-snapTAU.40	2.58635	0.000586362	Y110A7A.11	use-1
Contig7-snapTAU.491	2.58321	0.000178767	NA	NA
Contig10-snapTAU.545	2.58167	0.0133957	ZC434.4	ZC434.4
Contig0-snapTAU.113	2.58025	0.0180154	F40G9.1	sec-20
Contig0-snapTAU.627	2.58021	0.000133752	NA	NA
Contig94-snapTAU.20	2.57989	0.000561809	NA	NA
Contig115-snapTAU.3	2.57961	0.00188971	NA	NA
Contig10-snapTAU.408	2.57799	0.000409561	NA	NA
Contig0-snapTAU.391	2.57468	0.00234356	R06C7.4	cpg-3
Contig13-snapTAU.385	2.57452	0.000552047	NA	NA
Contig8-snapTAU.500	2.57218	0.00447216	NA	NA
Contig142-snapTAU.3	2.57166	0.00111645	Y56A3A.3	mif-1
Contig0-snapTAU.756	2.56959	0.000342953	NA	NA
Contig47-snapTAU.204	2.56799	0.000860641	NA	NA
Contig97-snapTAU.114	2.56648	0.00110663	NA	NA
Contig31-snapTAU.27	2.56594	0.000727732	R53.5	R53.5
Contig7-snapTAU.364	2.56549	0.000283405	NA	NA
Contig12-snapTAU.213	2.56202	0.000425748	NA	NA
Contig31-snapTAU.324	2.56069	0.0161846	T21C9.5	lpd-9
Contig41-snapTAU.215	2.55949	0.000468016	NA	NA
Contig126-snapTAU.75	2.55827	0.00221466	M01H9.3	M01H9.3
Contig19-snapTAU.197	2.55719	0.000987665	NA	NA
Contig33-snapTAU.139	2.55709	0.000429864	ZK1307.9	ZK1307.9
Contig122-snapTAU.33	2.55521	0.0148695	NA	NA
Contig9-snapTAU.271	2.55366	0.0237429	NA	NA
Contig75-snapTAU.80	2.55206	0.0012907	Y53C12B.2	Y53C12B.2
Contig8-snapTAU.408	2.55197	0.00194031	NA	NA
Contig114-snapTAU.51	2.54328	0.000193554	NA	NA
Contig12-snapTAU.142	2.54168	0.00137426	NA	NA
Contig9-snapTAU.205	2.53536	0.000429727	NA	NA
Contig83-snapTAU.45	2.53009	0.000618623	NA	NA
Contig2-snapTAU.537	2.52924	0.0110195	C18A11.1	C18A11.1
Contig12-snapTAU.173	2.52923	0.0003156	M88.1	ugt-62
Contig16-snapTAU.85	2.52878	0.000706388	NA	NA
Contig12-snapTAU.320	2.52645	0.000107388	NA	NA
Contig42-snapTAU.226	2.52644	0.000171127	NA	NA
Contig8-snapTAU.407	2.52609	0.000367185	NA	NA
Contig102-snapTAU.24	2.52498	0.000374137	T01C8.2	T01C8.2
Contig4700-snapTAU.1	2.52068	0.00128529	NA	NA
Contig4-snapTAU.24	2.52	0.000295716	B0310.1	B0310.1
Contig17-snapTAU.70	2.51718	0.000288643	Y39C12A.1	Y39C12A.1
Contig43-snapTAU.160	2.51484	0.00019355	NA	NA
Contig404-snapTAU.1	2.5129	0.00703443	F10G8.6	F10G8.6
Contig75-snapTAU.62	2.51141	0.000140424	F07F6.5	dct-5
Contig146-snapTAU.32	2.51132	0.000217735	F31D4.6	try-4
Contig29-snapTAU.166	2.5108	0.000506879	C25E10.12	C25E10.12
Contig102-snapTAU.60	2.51077	0.000771159	NA	NA
Contig7-snapTAU.468	2.50853	0.00012186	NA	NA
Contig31-snapTAU.235	2.5066	0.0031466	NA	NA
Contig10-snapTAU.579	2.50586	0.0043538	F27D4.7	F27D4.7
Contig1-snapTAU.386	2.50536	0.000190939	NA	NA
Contig22-snapTAU.132	2.50452	0.015353	Y54E10BR.5	Y54E10BR.5
Contig1-snapTAU.242	2.50284	0.000821235	NA	NA
Contig61-snapTAU.68	2.5001	0.000243075	NA	NA
Contig187-snapTAU.1	2.49776	0.00269113	Y17G7B.12	Y17G7B.12
Contig27-snapTAU.185	2.49548	0.000935431	NA	NA
Contig45-snapTAU.69	2.49466	4.25529e-05	NA	NA
Contig67-snapTAU.182	2.4945	0.000452151	NA	NA
Contig11-snapTAU.502	2.49397	0.000216263	NA	NA
Contig41-snapTAU.86	2.49377	0.0105362	NA	NA
Contig14-snapTAU.499	2.48956	0.00297203	Y40B10A.1	lbp-9
Contig98-snapTAU.69	2.48852	0.000530744	Y102A11A.5	Y102A11A.5
Contig48-snapTAU.42	2.4872	0.000905014	NA	NA
Contig0-snapTAU.487	2.48523	0.000119237	NA	NA
Contig0-snapTAU.521	2.4825	0.000176904	NA	NA
Contig139-snapTAU.27	2.48166	0.000649405	F38E1.7	mom-2
Contig30-snapTAU.12	2.48137	8.9069e-05	NA	NA
Contig37-snapTAU.82	2.48126	0.00829386	W05H9.1	W05H9.1
Contig8-snapTAU.173	2.48115	0.000158827	C46C11.3	C46C11.3
Contig81-snapTAU.64	2.4803	0.000528714	NA	NA
Contig14-snapTAU.323	2.47993	0.00235793	C26F1.2	cyp-32A1
Contig169-snapTAU.2	2.47957	0.00776152	NA	NA
Contig31-snapTAU.158	2.47575	0.00118734	T05H10.1	T05H10.1
Contig14-snapTAU.136	2.4755	0.000203458	C37H5.1	nex-4
Contig123-snapTAU.45	2.47514	0.00478996	F39H2.2	sig-7
Contig31-snapTAU.40	2.47226	0.00152894	NA	NA
Contig14-snapTAU.88	2.47222	0.0119856	F10C2.2	kup-1
Contig126-snapTAU.52	2.47106	0.000865513	NA	NA
Contig37-snapTAU.235	2.46873	0.0170674	Y110A2AL.13	Y110A2AL.13
Contig31-snapTAU.278	2.46663	0.00801508	NA	NA
Contig1-snapTAU.544	2.46659	0.000630911	NA	NA
Contig113-snapTAU.34	2.46593	0.00027969	NA	NA
Contig47-snapTAU.100	2.46574	0.00209216	W02G9.2	kel-8
Contig3-snapTAU.175	2.46461	0.0208132	D2005.3	D2005.3
Contig17-snapTAU.197	2.46391	0.000892904	K01H12.1	dph-3
Contig181-snapTAU.4	2.46261	0.00520199	F25H2.9	pas-5
Contig31-snapTAU.273	2.45969	0.030649	Y17G7B.9	cyn-16
Contig20-snapTAU.58	2.4594	0.00203059	NA	NA
Contig29-snapTAU.189	2.45919	0.000559485	F53F4.14	F53F4.14
Contig11-snapTAU.266	2.45766	0.00122789	C38D4.5	tag-325
Contig12-snapTAU.16	2.45738	0.00101149	NA	NA
Contig41-snapTAU.172	2.45607	0.00123902	F01D4.5	F01D4.5
Contig23-snapTAU.95	2.4552	0.000724417	NA	NA
Contig1-snapTAU.10	2.45247	0.000401516	T03F1.2	coq-4
Contig77-snapTAU.153	2.44756	0.000409561	NA	NA
Contig6-snapTAU.405	2.44426	0.000188244	C01G5.7	C01G5.7
Contig83-snapTAU.24	2.44371	0.000140704	NA	NA
Contig11-snapTAU.443	2.44299	0.000406626	Y111B2A.15	tpst-1
Contig11-snapTAU.283	2.44246	0.00209064	F42H10.3	F42H10.3
Contig44-snapTAU.34	2.4419	0.000870291	F46F6.4	dyf-6
Contig86-snapTAU.49	2.44149	0.00132603	T07A9.15	T07A9.15
Contig12-snapTAU.114	2.44128	3.68714e-05	NA	NA
Contig234-snapTAU.3	2.44122	0.000136539	C51E3.9	C51E3.9
Contig4-snapTAU.360	2.44063	0.000907361	NA	NA
Contig13-snapTAU.387	2.43982	0.00278929	F45G2.9	F45G2.9
Contig12-snapTAU.161	2.43929	5.65607e-05	NA	NA
Contig86-snapTAU.111	2.43699	0.000694807	NA	NA
Contig1-snapTAU.359	2.43285	0.000118871	F59F4.1	F59F4.1
Contig12-snapTAU.60	2.43275	0.000379037	NA	NA
Contig1-snapTAU.110	2.43258	0.00055943	NA	NA
Contig11-snapTAU.51	2.43206	0.000582127	NA	NA
Contig11-snapTAU.508	2.43182	0.000117774	B0303.4	B0303.4
Contig448-snapTAU.2	2.43136	0.00217962	NA	NA
Contig62-snapTAU.117	2.4308	0.000276956	NA	NA
Contig0-snapTAU.699	2.42997	0.000543968	NA	NA
Contig14-snapTAU.288	2.42824	0.0111652	F53F4.3	F53F4.3
Contig17-snapTAU.90	2.42718	0.00101149	NA	NA
Contig42-snapTAU.106	2.42633	0.000331146	NA	NA
Contig144-snapTAU.24	2.42509	0.00167687	Y71F9AM.4	cogc-3
Contig30-snapTAU.97	2.42507	0.000981642	T02E9.1	T02E9.1
Contig123-snapTAU.49	2.42218	0.000256923	C10H11.1	viln-1
Contig1-snapTAU.423	2.42075	0.000249657	NA	NA
Contig9-snapTAU.417	2.4207	0.000243075	NA	NA
Contig9-snapTAU.185	2.41973	0.00180239	C05C8.1	C05C8.1
Contig11-snapTAU.312	2.41937	0.00783371	T12D8.8	hip-1
Contig53-snapTAU.167	2.41869	0.0346366	NA	NA
Contig36-snapTAU.144	2.41794	0.00192101	NA	NA
Contig37-snapTAU.17	2.41663	0.0020248	NA	NA
Contig32-snapTAU.105	2.41441	0.000499256	NA	NA
Contig14-snapTAU.348	2.41395	0.0016158	NA	NA
Contig38-snapTAU.11	2.41225	0.000184697	NA	NA
Contig17-snapTAU.157	2.41014	0.000184697	NA	NA
Contig103-snapTAU.102	2.40968	0.00178293	E01A2.5	E01A2.5
Contig127-snapTAU.2	2.40879	0.000914158	F33C8.3	tsp-8
Contig20-snapTAU.254	2.40863	0.00457939	NA	NA
Contig36-snapTAU.238	2.40855	0.000506879	K07D4.9	K07D4.9
Contig43-snapTAU.48	2.40643	0.000235572	T08G3.1	str-15
Contig100-snapTAU.118	2.39804	0.00194008	T03F1.1	T03F1.1
Contig12-snapTAU.319	2.39725	0.000381106	NA	NA
Contig24-snapTAU.212	2.39689	0.000203627	NA	NA
Contig37-snapTAU.230	2.39547	0.00205893	C15C7.1	syx-6
Contig31-snapTAU.326	2.39526	0.00137979	F26G1.2	F26G1.2
Contig95-snapTAU.4	2.39519	0.0353297	NA	NA
Contig67-snapTAU.65	2.39328	0.00197734	NA	NA
Contig11-snapTAU.475	2.39205	0.0041828	NA	NA
Contig45-snapTAU.64	2.39184	0.000541155	H23L24.1	H23L24.1
Contig46-snapTAU.73	2.39149	0.000232825	NA	NA
Contig97-snapTAU.134	2.39085	0.000574752	NA	NA
Contig1-snapTAU.182	2.39015	0.000192084	NA	NA
Contig21-snapTAU.284	2.38972	0.0137773	NA	NA
Contig142-snapTAU.26	2.38792	0.0484979	NA	NA
Contig24-snapTAU.97	2.38635	0.00844729	M110.3	M110.3
Contig22-snapTAU.125	2.38586	0.000438448	NA	NA
Contig91-snapTAU.74	2.38534	0.000162859	NA	NA
Contig97-snapTAU.136	2.3838	0.0205806	Y17G7B.3	Y17G7B.3
Contig126-snapTAU.61	2.38303	0.00161011	F11A10.3	mig-32
Contig52-snapTAU.56	2.38298	0.00130037	NA	NA
Contig123-snapTAU.18	2.38221	0.000605377	NA	NA
Contig31-snapTAU.333	2.38025	0.00168779	C01B12.1	sqt-2
Contig50-snapTAU.173	2.38018	0.000233347	W04G3.8	lpr-3
Contig87-snapTAU.43	2.37764	0.000928224	NA	NA
Contig97-snapTAU.123	2.37588	0.0130469	C03D6.5	asfl-1
Contig12-snapTAU.257	2.37576	0.000694558	F53E10.1	F53E10.1
Contig40-snapTAU.148	2.37489	7.03165e-05	NA	NA
Contig14-snapTAU.247	2.37421	0.000327196	T06H11.4	moc-1
Contig30-snapTAU.151	2.37404	5.75475e-05	NA	NA
Contig42-snapTAU.125	2.37288	0.0342311	K07A1.2	dut-1
Contig1067-snapTAU.1	2.37273	0.000129363	NA	NA
Contig37-snapTAU.36	2.37124	0.0107027	W02D9.2	W02D9.2
Contig11-snapTAU.83	2.37112	0.00168007	Y37D8A.1	arx-5
Contig154-snapTAU.14	2.37086	0.000760568	C49H3.9	C49H3.9
Contig1-snapTAU.100	2.36965	0.000295651	F42A10.9	F42A10.9
Contig146-snapTAU.13	2.36783	0.00343497	R186.6	R186.6
Contig32-snapTAU.92	2.3666	0.0118371	NA	NA
Contig13-snapTAU.20	2.36566	0.000217735	NA	NA
Contig30-snapTAU.276	2.36507	0.000595421	NA	NA
Contig175-snapTAU.2	2.36455	0.000204954	C49H3.5	ntl-4
Contig31-snapTAU.292	2.36283	0.000377367	C27H5.2	C27H5.2
Contig24-snapTAU.210	2.36161	0.000676674	Y46G5A.19	Y46G5A.19
Contig133-snapTAU.31	2.35899	0.0420843	K08F4.2	K08F4.2
Contig1-snapTAU.516	2.35851	0.000185929	NA	NA
Contig28-snapTAU.138	2.35663	0.000998997	NA	NA
Contig10-snapTAU.560	2.35344	0.00679291	NA	NA
Contig32-snapTAU.276	2.35173	0.0026053	NA	NA
Contig35-snapTAU.131	2.35054	0.00141953	C02F5.3	C02F5.3
Contig11-snapTAU.57	2.34765	0.00111182	ZK643.3	ZK643.3
Contig12-snapTAU.554	2.34656	0.00596313	NA	NA
Contig40-snapTAU.10	2.34621	0.00053375	NA	NA
Contig50-snapTAU.165	2.34416	0.000347171	NA	NA
Contig50-snapTAU.35	2.34255	0.0016861	NA	NA
Contig21-snapTAU.73	2.34087	0.0156532	NA	NA
Contig4-snapTAU.280	2.34036	0.00150554	Y74C10AL.2	Y74C10AL.2
Contig44-snapTAU.183	2.34001	0.000401264	NA	NA
Contig31-snapTAU.149	2.3399	0.0016373	Y17G7B.18	Y17G7B.18
Contig30-snapTAU.114	2.3383	0.000900252	NA	NA
Contig14-snapTAU.40	2.33827	0.00739549	NA	NA
Contig73-snapTAU.120	2.33678	0.00181403	NA	NA
Contig35-snapTAU.112	2.33656	0.00122789	Y49E10.1	rpt-6
Contig104-snapTAU.33	2.33401	0.00112408	K09A11.2	cyp-14A1
Contig32-snapTAU.212	2.33284	0.000329084	NA	NA
Contig80-snapTAU.54	2.33242	0.000292158	NA	NA
Contig61-snapTAU.108	2.33097	0.00130021	F36H1.1	fkb-1
Contig4-snapTAU.128	2.33073	0.0234438	NA	NA
Contig27-snapTAU.92	2.32993	0.00147503	T19E7.6	T19E7.6
Contig47-snapTAU.12	2.32889	0.00161051	NA	NA
Contig70-snapTAU.1	2.32871	0.000139731	NA	NA
Contig48-snapTAU.38	2.32582	0.00490865	C44B12.5	C44B12.5
Contig102-snapTAU.39	2.32422	0.00198901	NA	NA
Contig24-snapTAU.104	2.32328	0.00398912	NA	NA
Contig97-snapTAU.135	2.32233	0.00182933	Y17G7B.2	ash-2
Contig12-snapTAU.361	2.32225	9.68956e-05	NA	NA
Contig9-snapTAU.64	2.32103	0.000880983	T03D8.3	sbt-1
Contig56-snapTAU.188	2.31992	0.000246808	NA	NA
Contig5-snapTAU.484	2.31971	0.000159372	NA	NA
Contig151-snapTAU.16	2.31885	0.00132946	Y43C5A.5	thk-1
Contig101-snapTAU.50	2.31836	0.000174904	NA	NA
Contig39-snapTAU.39	2.31781	0.00896863	NA	NA
Contig138-snapTAU.20	2.3169	0.000889789	NA	NA
Contig14-snapTAU.520	2.31648	0.000900944	K07C11.10	K07C11.10
Contig123-snapTAU.23	2.31644	0.00425741	K11B4.2	K11B4.2
Contig47-snapTAU.109	2.31444	0.00312793	C24B5.4	C24B5.4
Contig100-snapTAU.100	2.31396	0.00122014	F33H2.6	F33H2.6
Contig87-snapTAU.87	2.3135	0.00541551	Y59E9AL.7	nbet-1
Contig120-snapTAU.50	2.31261	0.00285461	F25D7.1	cup-2
Contig41-snapTAU.24	2.31172	0.0013407	C15H11.4	dhs-22
Contig50-snapTAU.61	2.3115	0.000793334	F33H1.3	F33H1.3
Contig71-snapTAU.28	2.3112	0.00139014	NA	NA
Contig30-snapTAU.44	2.30605	0.00163251	Y39G10AR.2	zwl-1
Contig10-snapTAU.555	2.30448	0.0111652	NA	NA
Contig32-snapTAU.211	2.30445	0.000374029	T03G11.8	zig-6
Contig31-snapTAU.52	2.30332	0.000773262	C05D11.5	C05D11.5
Contig139-snapTAU.12	2.3025	0.000419674	K08E7.8	K08E7.8
Contig23-snapTAU.154	2.29954	0.000140381	NA	NA
Contig14-snapTAU.3	2.29906	0.00217837	NA	NA
Contig3-snapTAU.160	2.29884	0.000309914	F21F3.1	pgal-1
Contig9-snapTAU.371	2.2973	0.00025991	NA	NA
Contig45-snapTAU.176	2.29679	0.0238616	NA	NA
Contig176-snapTAU.8	2.29629	0.00107452	NA	NA
Contig0-snapTAU.628	2.29539	0.000148916	NA	NA
Contig28-snapTAU.262	2.29406	0.000136953	NA	NA
Contig106-snapTAU.66	2.29328	0.000140704	NA	NA
Contig197-snapTAU.8	2.29211	0.00215811	C28H8.12	dnc-2
Contig47-snapTAU.190	2.29136	0.000178767	NA	NA
Contig24-snapTAU.2	2.29054	0.00188971	F18A11.5	F18A11.5
Contig14-snapTAU.463	2.28771	0.00951085	T19B10.2	T19B10.2
Contig87-snapTAU.38	2.28551	0.00330265	H04M03.3	H04M03.3
Contig30-snapTAU.113	2.2824	0.000256975	C26F1.7	hint-3
Contig73-snapTAU.19	2.28139	0.000161947	NA	NA
Contig3-snapTAU.227	2.28079	0.00401838	NA	NA
Contig31-snapTAU.225	2.28019	0.0157524	D2085.4	D2085.4
Contig30-snapTAU.225	2.27948	0.000591914	NA	NA
Contig1-snapTAU.501	2.27945	0.00257586	K01G5.8	K01G5.8
Contig102-snapTAU.16	2.27884	0.000290421	C18B2.3	C18B2.3
Contig125-snapTAU.24	2.27815	0.0130631	F52G2.1	dcap-2
Contig48-snapTAU.17	2.27682	0.000129363	NA	NA
Contig51-snapTAU.165	2.27639	0.000238075	NA	NA
Contig44-snapTAU.6	2.27637	0.0124486	R13G10.2	amx-1
Contig23-snapTAU.233	2.27634	7.03635e-05	NA	NA
Contig41-snapTAU.198	2.27588	0.000822251	VC5.4	mys-1
Contig325-snapTAU.3	2.27012	0.00182783	C05D2.10	C05D2.10
Contig12-snapTAU.555	2.26952	0.0130625	NA	NA
Contig7-snapTAU.55	2.26761	0.000250797	NA	NA
Contig31-snapTAU.216	2.26719	0.00825346	NA	NA
Contig95-snapTAU.34	2.2667	0.00161481	DY3.6	mfb-1
Contig84-snapTAU.56	2.26433	0.0095522	F45H11.2	ned-8
Contig83-snapTAU.51	2.26398	0.000539584	NA	NA
Contig58-snapTAU.104	2.26339	0.00130609	NA	NA
Contig42-snapTAU.265	2.26271	0.000229099	NA	NA
Contig31-snapTAU.364	2.26261	0.00302808	EEED8.8	ndx-6
Contig97-snapTAU.26	2.26249	0.000293318	C56C10.10	C56C10.10
Contig30-snapTAU.288	2.26172	0.000274432	F53H8.1	apm-3
Contig10-snapTAU.543	2.25859	0.000472605	W05H12.1	W05H12.1
Contig0-snapTAU.386	2.25802	0.00138813	C35D10.1	C35D10.1
Contig197-snapTAU.10	2.25791	0.0215084	NA	NA
Contig10-snapTAU.547	2.2577	0.000933192	NA	NA
Contig50-snapTAU.7	2.25742	0.000189504	NA	NA
Contig145-snapTAU.29	2.25602	0.00368822	NA	NA
Contig10-snapTAU.535	2.25315	0.0328289	NA	NA
Contig97-snapTAU.104	2.25162	0.00049851	ZK1248.19	ZK1248.19
Contig10-snapTAU.135	2.25159	0.0005068	NA	NA
Contig13-snapTAU.134	2.2496	0.00170063	NA	NA
Contig45-snapTAU.111	2.24873	0.00146043	NA	NA
Contig11-snapTAU.537	2.24837	0.00105298	Y41C4A.13	Y41C4A.13
Contig103-snapTAU.20	2.24543	0.00258163	Y40B1B.6	spr-5
Contig140-snapTAU.11	2.24397	0.000546586	ZK688.8	gly-3
Contig46-snapTAU.119	2.24389	0.00148406	NA	NA
Contig314-snapTAU.2	2.24381	0.000455234	F20H11.1	F20H11.1
Contig31-snapTAU.280	2.24379	0.00108566	Y48B6A.14	hmg-1.1
Contig12-snapTAU.317	2.24348	0.000822251	F11G11.2	gst-7
Contig109-snapTAU.18	2.24322	0.00138018	Y62E10A.20	Y62E10A.20
Contig40-snapTAU.31	2.24319	0.000578008	NA	NA
Contig102-snapTAU.71	2.24307	0.00190333	NA	NA
Contig103-snapTAU.22	2.24193	0.0118371	C34B7.2	C34B7.2
Contig80-snapTAU.85	2.24145	0.00156345	NA	NA
Contig50-snapTAU.78	2.24046	0.000221545	NA	NA
Contig46-snapTAU.22	2.23969	0.000439821	NA	NA
Contig147-snapTAU.2	2.23897	0.00677124	M01B12.3	arx-7
Contig34-snapTAU.32	2.23848	0.00199171	ZK353.9	ZK353.9
Contig44-snapTAU.115	2.23509	0.000585309	Y38C1AA.11	prdx-6
Contig23-snapTAU.190	2.23199	0.0133033	NA	NA
Contig174-snapTAU.11	2.23116	0.00298283	M18.6	M18.6
Contig14-snapTAU.429	2.23097	0.000566404	Y59A8B.8	Y59A8B.8
Contig56-snapTAU.61	2.23047	0.0169138	K06A4.7	K06A4.7
Contig123-snapTAU.30	2.23034	0.00634327	F43G9.12	F43G9.12
Contig0-snapTAU.189	2.22929	0.000552715	NA	NA
Contig44-snapTAU.63	2.22796	0.00537627	F45G2.4	F45G2.4
Contig11-snapTAU.498	2.22757	0.0023743	NA	NA
Contig146-snapTAU.15	2.22744	0.000296019	F40F9.10	F40F9.10
Contig22-snapTAU.309	2.22689	0.00052471	NA	NA
Contig46-snapTAU.45	2.22606	0.000189504	NA	NA
Contig11-snapTAU.259	2.22543	0.00142982	NA	NA
Contig10-snapTAU.146	2.22444	0.00018331	NA	NA
Contig11-snapTAU.415	2.22323	0.000571613	NA	NA
Contig48-snapTAU.92	2.22128	0.000237422	NA	NA
Contig23-snapTAU.121	2.22091	0.0012595	NA	NA
Contig36-snapTAU.131	2.2209	0.000728561	C18A3.1	C18A3.1
Contig200-snapTAU.6	2.21823	0.00756574	T13F2.2	T13F2.2
Contig92-snapTAU.59	2.21585	0.000404947	NA	NA
Contig20-snapTAU.280	2.21527	0.00253737	NA	NA
Contig44-snapTAU.24	2.21354	0.000449157	Y15E3A.2	glb-28
Contig140-snapTAU.38	2.21264	0.00252242	R07E5.14	rnp-4
Contig103-snapTAU.58	2.21133	0.000100322	NA	NA
Contig5-snapTAU.503	2.2104	0.00276927	C44B7.7	C44B7.7
Contig6-snapTAU.410	2.21033	0.000716906	T19D12.6	T19D12.6
Contig50-snapTAU.47	2.21028	0.00118862	NA	NA
Contig56-snapTAU.116	2.20882	0.00169247	NA	NA
Contig95-snapTAU.36	2.20704	0.000300051	R05D11.1	daf-8
Contig42-snapTAU.29	2.20563	0.000323474	NA	NA
Contig0-snapTAU.707	2.20404	0.00449361	NA	NA
Contig94-snapTAU.21	2.20404	0.000168753	NA	NA
Contig56-snapTAU.2	2.20368	0.00253148	NA	NA
Contig13-snapTAU.107	2.20363	0.0315328	Y54F10BM.14	phf-5
Contig95-snapTAU.57	2.20297	0.00300206	C25A1.11	aha-1
Contig95-snapTAU.43	2.20144	0.00455383	K07A1.12	lin-53
Contig24-snapTAU.329	2.20103	0.00200894	F21C10.10	F21C10.10
Contig19-snapTAU.280	2.20077	0.000290518	C02C6.3	C02C6.3
Contig6981-snapTAU.1	2.20066	0.0016494	W06B4.2	W06B4.2
Contig109-snapTAU.17	2.19943	0.00167862	NA	NA
Contig1-snapTAU.538	2.19925	0.000327419	NA	NA
Contig35-snapTAU.275	2.19871	0.000638343	NA	NA
Contig50-snapTAU.149	2.19862	0.000110867	T07D1.2	T07D1.2
Contig56-snapTAU.158	2.19581	0.00880775	F56B6.4	gyg-1
Contig178-snapTAU.7	2.19355	0.00198221	B0546.2	B0546.2
Contig0-snapTAU.516	2.19254	0.000844475	C36A4.9	acs-19
Contig187-snapTAU.16	2.19067	0.00226478	F59G1.3	vps-35
Contig4-snapTAU.97	2.18964	0.000249772	NA	NA
Contig87-snapTAU.118	2.18832	0.00335427	Y76B12C.3	Y76B12C.3
Contig6-snapTAU.141	2.18815	0.00831094	ZK1320.1	gstk-1
Contig18-snapTAU.255	2.18758	0.000202883	NA	NA
Contig139-snapTAU.45	2.18647	0.002065	C12D8.11	rop-1
Contig28-snapTAU.216	2.18336	0.000660582	NA	NA
Contig22-snapTAU.231	2.18286	0.000958374	NA	NA
Contig12-snapTAU.188	2.18153	0.000398665	NA	NA
Contig126-snapTAU.74	2.18106	0.000858017	Y62E10A.6	Y62E10A.6
Contig28-snapTAU.246	2.18088	0.000825333	NA	NA
Contig14-snapTAU.72	2.18087	0.0015472	NA	NA
Contig80-snapTAU.102	2.17992	0.00266089	NA	NA
Contig78-snapTAU.104	2.17885	0.0120472	NA	NA
Contig3-snapTAU.173	2.17757	0.00486687	W09C5.1	W09C5.1
Contig52-snapTAU.135	2.17665	0.00043312	NA	NA
Contig41-snapTAU.102	2.17588	0.000427638	F13B12.5	ins-1
Contig35-snapTAU.139	2.1754	0.0179315	Y6D11A.2	arx-4
Contig194-snapTAU.8	2.17522	0.000484055	C01A2.2	C01A2.2
Contig147-snapTAU.15	2.17515	0.00489942	T26E3.4	T26E3.4
Contig208-snapTAU.7	2.17482	0.000398859	F52C12.2	F52C12.2
Contig111-snapTAU.55	2.17361	0.0002846	NA	NA
Contig0-snapTAU.428	2.17329	0.00258865	Y57A10A.29	Y57A10A.29
Contig109-snapTAU.62	2.17299	0.000889716	W03D2.5	wrt-5
Contig105-snapTAU.76	2.17213	0.00198893	C28D4.2	cka-1
Contig120-snapTAU.59	2.17209	0.00207952	T03E6.7	cpl-1
Contig100-snapTAU.71	2.17075	0.00224578	Y47G6A.8	crn-1
Contig41-snapTAU.76	2.16939	0.00247709	F38H4.10	F38H4.10
Contig17-snapTAU.28	2.16903	0.00154671	K11H12.1	K11H12.1
Contig14-snapTAU.188	2.16898	0.000170327	Y53F4B.11	Y53F4B.11
Contig3-snapTAU.98	2.16898	0.00434323	C36B1.7	dhfr-1
Contig23-snapTAU.261	2.16813	0.000513618	NA	NA
Contig20-snapTAU.142	2.16785	0.000242173	Y113G7A.11	ssu-1
Contig11-snapTAU.524	2.16586	0.00165331	Y50D7A.4	Y50D7A.4
Contig30-snapTAU.193	2.16585	0.00043024	NA	NA
Contig217-snapTAU.6	2.16415	0.00182941	NA	NA
Contig123-snapTAU.37	2.1641	0.000732042	NA	NA
Contig41-snapTAU.45	2.16157	0.0115662	C05D9.9	C05D9.9
Contig82-snapTAU.13	2.16091	0.000473199	NA	NA
Contig11-snapTAU.418	2.16077	0.00162556	C35D10.6	C35D10.6
Contig5491-snapTAU.1	2.16007	0.000659317	NA	NA
Contig91-snapTAU.58	2.15993	0.000411385	NA	NA
Contig12-snapTAU.522	2.15918	0.00697801	NA	NA
Contig52-snapTAU.48	2.15645	0.00048068	NA	NA
Contig95-snapTAU.2	2.15525	0.0206114	R119.2	R119.2
Contig10-snapTAU.564	2.15322	0.00134047	T23B3.2	T23B3.2
Contig7-snapTAU.451	2.15316	0.00443564	Y75B12B.5	cyn-3
Contig41-snapTAU.212	2.15286	0.00167218	NA	NA
Contig41-snapTAU.179	2.15241	0.00140984	JC8.5	JC8.5
Contig75-snapTAU.74	2.15209	0.0297776	C18E9.2	C18E9.2
Contig19-snapTAU.281	2.15131	0.0395075	C44B7.1	C44B7.1
Contig36-snapTAU.141	2.15037	0.00095495	Y54G11B.1	Y54G11B.1
Contig33-snapTAU.60	2.15037	0.000995438	NA	NA
Contig78-snapTAU.113	2.14959	0.000277498	NA	NA
Contig21-snapTAU.128	2.14945	0.0199034	NA	NA
Contig22-snapTAU.87	2.14822	0.000128254	NA	NA
Contig130-snapTAU.54	2.14717	0.00928851	NA	NA
Contig42-snapTAU.177	2.14572	0.00012177	NA	NA
Contig63-snapTAU.77	2.14431	0.00901438	NA	NA
Contig103-snapTAU.32	2.14379	0.0216198	F30A10.5	stl-1
Contig5-snapTAU.325	2.14357	0.000941908	NA	NA
Contig95-snapTAU.15	2.14303	0.00157292	F35D11.5	F35D11.5
Contig7-snapTAU.145	2.14287	0.00705803	C24H11.9	mdt-21
Contig21-snapTAU.312	2.14239	0.00088716	NA	NA
Contig97-snapTAU.107	2.14186	0.00227633	F23F1.5	F23F1.5
Contig10-snapTAU.433	2.14174	0.0491143	NA	NA
Contig14-snapTAU.42	2.14158	0.00287455	NA	NA
Contig103-snapTAU.33	2.14084	0.0313913	NA	NA
Contig109-snapTAU.24	2.14056	0.000733656	T04A11.3	T04A11.3
Contig12-snapTAU.459	2.14004	0.00442719	NA	NA
Contig61-snapTAU.201	2.13978	0.00328276	NA	NA
Contig97-snapTAU.9	2.13719	0.000566066	R05H10.2	R05H10.2
Contig40-snapTAU.52	2.13632	0.000234392	NA	NA
Contig63-snapTAU.47	2.13582	0.0016285	ZK177.5	cyp-44A1
Contig103-snapTAU.62	2.13577	0.00233861	F53G12.7	col-45
Contig34-snapTAU.52	2.13375	0.00376218	T05G5.5	T05G5.5
Contig11-snapTAU.458	2.13354	0.000859949	F42H10.7	ess-2
Contig12-snapTAU.76	2.13328	0.000104782	NA	NA
Contig123-snapTAU.34	2.13289	0.031257	NA	NA
Contig34-snapTAU.3	2.13034	0.00409759	F48E8.2	F48E8.2
Contig130-snapTAU.19	2.12986	0.000133752	NA	NA
Contig41-snapTAU.71	2.1291	0.00178718	NA	NA
Contig5-snapTAU.74	2.12749	0.0118558	NA	NA
Contig103-snapTAU.36	2.12708	0.0057456	C36B1.3	rpb-3
Contig11-snapTAU.197	2.1263	0.000167233	NA	NA
Contig13-snapTAU.436	2.12489	0.00410743	ZK632.3	riok-3
Contig6-snapTAU.144	2.12334	0.000205658	NA	NA
Contig125-snapTAU.72	2.12248	0.0122253	NA	NA
Contig13-snapTAU.375	2.12156	0.00156627	Y39A3CL.6	pvf-1
Contig2-snapTAU.455	2.1213	0.000481388	NA	NA
Contig144-snapTAU.32	2.12094	0.0148789	T22C1.3	T22C1.3
Contig31-snapTAU.82	2.12054	0.00275136	K10H10.2	K10H10.2
Contig14-snapTAU.353	2.12052	0.00670357	ZK863.6	dpy-30
Contig75-snapTAU.20	2.12033	0.000719077	F33A8.4	F33A8.4
Contig30-snapTAU.256	2.11983	0.00154697	C55A6.9	C55A6.9
Contig36-snapTAU.186	2.11976	0.00128711	NA	NA
Contig14-snapTAU.475	2.11975	0.000865764	E03D2.1	nlp-13
Contig100-snapTAU.52	2.1185	0.00601243	NA	NA
Contig12-snapTAU.186	2.11834	0.00040292	NA	NA
Contig89-snapTAU.76	2.11796	0.0009303	NA	NA
Contig21-snapTAU.137	2.11742	0.000516013	NA	NA
Contig21-snapTAU.133	2.117	0.00325909	F36H5.1	math-26
Contig32-snapTAU.228	2.11694	0.000557309	NA	NA
Contig86-snapTAU.127	2.11691	0.000825333	NA	NA
Contig139-snapTAU.56	2.11598	0.000417596	F41H10.4	F41H10.4
Contig87-snapTAU.23	2.11461	0.00509639	C46G7.2	C46G7.2
Contig56-snapTAU.10	2.11453	0.00361847	NA	NA
Contig22-snapTAU.148	2.11394	0.00647506	NA	NA
Contig11-snapTAU.49	2.11186	0.001156	NA	NA
Contig10-snapTAU.567	2.11097	0.0447826	C44E4.6	acbp-1
Contig4-snapTAU.298	2.11026	0.000161092	K03A1.4	K03A1.4
Contig37-snapTAU.23	2.10979	0.00128582	Y77E11A.4	jtr-1
Contig19-snapTAU.190	2.10957	9.87539e-05	NA	NA
Contig36-snapTAU.188	2.10876	0.0107214	NA	NA
Contig95-snapTAU.55	2.10818	0.00140419	T12F5.1	T12F5.1
Contig140-snapTAU.24	2.10789	0.0016224	ZK666.8	ZK666.8
Contig44-snapTAU.194	2.10779	0.00628221	NA	NA
Contig14-snapTAU.454	2.10625	0.000958374	C27H6.9	C27H6.9
Contig194-snapTAU.1	2.10623	0.00316744	NA	NA
Contig0-snapTAU.448	2.10506	0.00513034	NA	NA
Contig104-snapTAU.68	2.10467	0.00172026	ZK1320.12	taf-8
Contig0-snapTAU.128	2.10193	0.00117019	R01H2.7	R01H2.7
Contig205-snapTAU.5	2.10096	0.000180977	F13H10.5	F13H10.5
Contig20-snapTAU.212	2.10095	0.00214695	NA	NA
Contig61-snapTAU.85	2.10065	0.000733772	CC8.2	CC8.2
Contig14-snapTAU.467	2.10064	0.000781539	Y69H2.6	ubc-19
Contig77-snapTAU.139	2.10055	0.00102495	NA	NA
Contig10-snapTAU.88	2.09859	0.000582127	NA	NA
Contig88-snapTAU.37	2.09855	0.000760003	NA	NA
Contig14-snapTAU.26	2.09755	0.0016117	NA	NA
Contig72-snapTAU.46	2.09645	0.000484055	Y94H6A.7	Y94H6A.7
Contig15-snapTAU.319	2.09635	0.000414381	K03E6.6	pfn-3
Contig56-snapTAU.32	2.09435	0.000132595	NA	NA
Contig146-snapTAU.12	2.09259	0.00178718	NA	NA
Contig148-snapTAU.7	2.09234	0.00172026	NA	NA
Contig5-snapTAU.350	2.09176	0.000104782	NA	NA
Contig177-snapTAU.2	2.09105	0.005648	F08B4.6	hst-1
Contig4-snapTAU.625	2.09077	0.00016472	NA	NA
Contig132-snapTAU.35	2.08967	0.0020937	NA	NA
Contig36-snapTAU.253	2.08898	0.000794038	C52A11.2	glb-12
Contig100-snapTAU.83	2.08799	0.00272415	C10G11.5	pnk-1
Contig56-snapTAU.96	2.08794	0.000469149	NA	NA
Contig1-snapTAU.63	2.0879	0.000806344	B0432.10	B0432.10
Contig38-snapTAU.2	2.0875	0.0012483	NA	NA
Contig35-snapTAU.38	2.08638	0.000571322	K11H3.1	gpdh-2
Contig9-snapTAU.142	2.08539	0.0497369	Y74C9A.4	Y74C9A.4
Contig36-snapTAU.163	2.08523	0.00297674	R12C12.6	R12C12.6
Contig126-snapTAU.22	2.08382	0.00514855	NA	NA
Contig32-snapTAU.170	2.0819	0.000644845	F22A3.2	ttr-35
Contig46-snapTAU.81	2.0818	0.00149463	NA	NA
Contig148-snapTAU.5	2.08116	0.040553	NA	NA
Contig123-snapTAU.7	2.08078	0.00829043	Y110A7A.8	Y110A7A.8
Contig11-snapTAU.517	2.08051	0.000767474	R144.13	R144.13
Contig123-snapTAU.24	2.07944	0.000586027	K11B4.1	K11B4.1
Contig28-snapTAU.179	2.07877	0.00197907	F40F4.4	lbp-3
Contig110-snapTAU.17	2.0785	0.000518903	NA	NA
Contig296-snapTAU.2	2.07845	0.00581269	NA	NA
Contig35-snapTAU.67	2.07778	0.00408162	F17C11.8	vps-36
Contig11-snapTAU.351	2.07774	0.00193331	C02F5.6	C02F5.6
Contig176-snapTAU.18	2.07774	0.000775093	NA	NA
Contig12-snapTAU.523	2.07595	0.0193261	T01B11.2	T01B11.2
Contig41-snapTAU.12	2.07532	0.000312451	K02B2.4	inx-7
Contig150-snapTAU.6	2.0741	0.0103667	NA	NA
Contig23-snapTAU.320	2.07386	0.00111535	NA	NA
Contig171-snapTAU.9	2.0733	0.02711	F53A2.8	mtm-6
Contig56-snapTAU.192	2.07319	0.00245382	R173.1	cah-5
Contig458-snapTAU.2	2.07311	0.0144287	NA	NA
Contig10-snapTAU.424	2.07294	0.000673586	Y48G8AL.14	aps-3
Contig70-snapTAU.111	2.07269	0.00272584	NA	NA
Contig87-snapTAU.111	2.07264	0.038157	Y75B8A.25	Y75B8A.25
Contig63-snapTAU.40	2.07206	0.00308871	NA	NA
Contig89-snapTAU.7	2.07105	0.000520902	NA	NA
Contig11-snapTAU.130	2.0701	0.00232702	NA	NA
Contig47-snapTAU.141	2.06883	0.00226799	T10H9.3	syx-18
Contig21-snapTAU.339	2.06848	0.00599885	D1037.3	ftn-2
Contig2-snapTAU.375	2.06715	0.0330571	NA	NA
Contig100-snapTAU.29	2.06653	0.0007013	C37A2.8	C37A2.8
Contig14-snapTAU.126	2.06628	0.00626778	NA	NA
Contig5-snapTAU.443	2.06483	0.00159866	NA	NA
Contig1-snapTAU.41	2.06339	0.000513807	K08A8.1	mek-1
Contig109-snapTAU.95	2.06262	0.000663418	F43E2.4	haf-2
Contig10-snapTAU.537	2.06213	0.00132099	NA	NA
Contig15-snapTAU.265	2.06123	0.00231312	NA	NA
Contig97-snapTAU.13	2.06106	0.00122067	NA	NA
Contig7-snapTAU.44	2.06077	0.000334464	NA	NA
Contig99-snapTAU.22	2.06064	0.000887814	F40A3.2	F40A3.2
Contig2-snapTAU.527	2.05822	0.00203342	NA	NA
Contig29-snapTAU.160	2.05813	0.0152993	NA	NA
Contig24-snapTAU.265	2.05801	0.000579602	T23G7.5	pir-1
Contig29-snapTAU.9	2.05769	0.00049831	NA	NA
Contig56-snapTAU.159	2.05736	0.00107693	NA	NA
Contig12-snapTAU.305	2.05682	0.00298881	Y38F1A.6	Y38F1A.6
Contig19-snapTAU.5	2.05663	0.000319043	NA	NA
Contig11-snapTAU.341	2.0566	0.000655662	C44F1.3	lec-4
Contig105-snapTAU.18	2.05649	0.00254195	F49C12.12	F49C12.12
Contig427-snapTAU.2	2.05643	0.00761662	NA	NA
Contig0-snapTAU.135	2.05613	0.000600669	NA	NA
Contig229-snapTAU.2	2.05422	0.000596856	NA	NA
Contig21-snapTAU.343	2.05274	0.00643279	K08E7.2	hsb-1
Contig26-snapTAU.39	2.05211	0.00903499	C03B1.12	lmp-1
Contig2-snapTAU.449	2.05158	0.00447524	NA	NA
Contig20-snapTAU.318	2.05154	0.00344377	NA	NA
Contig154-snapTAU.13	2.04993	0.00177035	NA	NA
Contig75-snapTAU.43	2.0485	0.00130353	B0432.7	B0432.7
Contig91-snapTAU.70	2.04834	0.000708519	NA	NA
Contig7-snapTAU.354	2.04663	0.00534755	NA	NA
Contig10-snapTAU.489	2.04644	0.00313887	NA	NA
Contig0-snapTAU.302	2.04636	0.000592137	NA	NA
Contig56-snapTAU.126	2.04635	0.00180258	NA	NA
Contig1593-snapTAU.1	2.04579	0.00144873	NA	NA
Contig93-snapTAU.65	2.04356	0.00129884	NA	NA
Contig4-snapTAU.44	2.04294	0.000492406	NA	NA
Contig112-snapTAU.35	2.04289	0.00111333	NA	NA
Contig35-snapTAU.42	2.04259	0.000787305	H10E21.1	H10E21.1
Contig31-snapTAU.155	2.04245	0.00339327	T02C12.3	T02C12.3
Contig61-snapTAU.97	2.04174	0.000877181	Y69A2AR.2	ric-8
Contig97-snapTAU.68	2.04127	0.00976147	C18E9.10	C18E9.10
Contig91-snapTAU.42	2.04092	0.000948583	NA	NA
Contig125-snapTAU.7	2.03913	0.0330571	W03D2.4	pcn-1
Contig6-snapTAU.67	2.03881	0.00174035	C01F1.4	C01F1.4
Contig104-snapTAU.35	2.03814	0.00303828	NA	NA
Contig12-snapTAU.411	2.03709	0.00333069	NA	NA
Contig35-snapTAU.165	2.03645	0.0158404	M03C11.7	M03C11.7
Contig54-snapTAU.47	2.03611	0.00165799	B0272.4	B0272.4
Contig3-snapTAU.155	2.0361	0.00415774	NA	NA
Contig15-snapTAU.109	2.03552	0.0215669	NA	NA
Contig12-snapTAU.497	2.03427	0.000383526	NA	NA
Contig19-snapTAU.55	2.03239	0.000516429	NA	NA
Contig11-snapTAU.7	2.03235	0.0451367	C18D11.4	rsp-8
Contig4-snapTAU.247	2.03222	0.00074802	NA	NA
Contig44-snapTAU.186	2.03048	0.000467788	F13E6.2	F13E6.2
Contig1-snapTAU.490	2.02985	0.00142982	NA	NA
Contig129-snapTAU.4	2.02929	0.0387916	NA	NA
Contig11-snapTAU.578	2.02862	0.00344442	T27E9.3	cdk-5
Contig13-snapTAU.302	2.02837	0.000574533	NA	NA
Contig28-snapTAU.183	2.02832	0.00223869	NA	NA
Contig95-snapTAU.5	2.02811	0.00781226	NA	NA
Contig30-snapTAU.37	2.02785	0.00158545	K11D12.5	K11D12.5
Contig216-snapTAU.5	2.02759	0.00050051	Y105C5B.5	Y105C5B.5
Contig47-snapTAU.137	2.02756	0.00196896	T27F2.3	bir-1
Contig39-snapTAU.165	2.02648	0.00161576	NA	NA
Contig78-snapTAU.109	2.02369	0.000228779	NA	NA
Contig5-snapTAU.418	2.02324	0.000100182	NA	NA
Contig43-snapTAU.198	2.0231	0.000606753	NA	NA
Contig14-snapTAU.94	2.0226	0.00298624	NA	NA
Contig111-snapTAU.51	2.02205	0.000348925	NA	NA
Contig741-snapTAU.1	2.02198	0.000303718	NA	NA
Contig186-snapTAU.10	2.0213	0.000511567	NA	NA
Contig14-snapTAU.273	2.02114	0.000310043	F08G5.3	F08G5.3
Contig12-snapTAU.97	2.01978	0.00011343	NA	NA
Contig44-snapTAU.77	2.01959	0.00687323	F56C11.3	F56C11.3
Contig10-snapTAU.390	2.01859	0.000282015	NA	NA
Contig52-snapTAU.113	2.01856	0.000161637	NA	NA
Contig0-snapTAU.477	2.01843	0.00591631	NA	NA
Contig31-snapTAU.270	2.01771	0.000742974	Y48C3A.3	Y48C3A.3
Contig26-snapTAU.133	2.01757	0.00504068	NA	NA
Contig19-snapTAU.131	2.01735	0.00132627	D1009.5	dylt-2
Contig61-snapTAU.7	2.01709	0.000644049	Y67H2A.4	Y67H2A.4
Contig56-snapTAU.107	2.01706	0.00524443	NA	NA
Contig43-snapTAU.107	2.01706	9.8188e-05	NA	NA
Contig31-snapTAU.282	2.01636	0.0403819	NA	NA
Contig93-snapTAU.94	2.01614	0.00206827	NA	NA
Contig13-snapTAU.247	2.01528	0.00901897	K07F5.15	K07F5.15
Contig127-snapTAU.45	2.01418	0.00100138	NA	NA
Contig17-snapTAU.129	2.01355	0.0083511	M01B2.9	srsx-39
Contig28-snapTAU.10	2.01303	0.00129491	NA	NA
Contig100-snapTAU.5	2.01242	0.00346504	NA	NA
Contig31-snapTAU.3	2.01117	0.000971421	NA	NA
Contig22-snapTAU.126	2.01006	0.000686993	NA	NA
Contig100-snapTAU.46	2.00993	0.00156627	F59C6.12	F59C6.12
Contig25-snapTAU.221	2.00992	0.000664453	T22H2.6	pgrn-1
Contig14-snapTAU.234	2.00907	0.00230312	ZK688.9	ZK688.9
Contig31-snapTAU.263	2.00904	0.00126914	C08B11.2	hda-2
Contig0-snapTAU.669	2.00884	0.000125944	NA	NA
Contig97-snapTAU.87	2.00856	0.00325688	C30B5.2	C30B5.2
Contig7-snapTAU.538	2.00797	0.000757801	NA	NA
Contig75-snapTAU.173	2.00785	0.0037936	Y38F1A.9	oig-2
Contig17-snapTAU.284	2.007	0.000613148	W01A8.8	W01A8.8
Contig9-snapTAU.148	2.00679	0.000500902	F47F2.1	F47F2.1
Contig1-snapTAU.39	2.00609	0.00396961	NA	NA
Contig11-snapTAU.474	2.00555	0.0020146	T04A8.9	dnj-18
Contig1-snapTAU.526	2.00519	0.000858757	NA	NA
Contig24-snapTAU.271	2.00512	0.00274093	NA	NA
Contig113-snapTAU.32	2.00417	0.000113378	NA	NA
Contig49-snapTAU.100	2.00332	0.00352408	M01F1.6	M01F1.6
Contig103-snapTAU.28	2.00265	0.00204221	C48B6.6	smg-1
Contig7-snapTAU.424	2.00252	0.000499256	NA	NA
Contig24-snapTAU.135	2.00229	0.00494722	F10E7.7	rpl-33
Contig27-snapTAU.214	2.00222	0.00306169	C06A6.3	mvb-12
Contig30-snapTAU.345	2.00088	0.000364286	C38C3.4	C38C3.4
Contig123-snapTAU.41	2.00034	0.00635065	K04G2.1	iftb-1
Contig21-snapTAU.129	2.00016	0.00394761	NA	NA
Contig30-snapTAU.204	1.99929	0.00797692	R53.6	R53.6
Contig30-snapTAU.197	1.99927	0.0018718	W02G9.5	W02G9.5
Contig0-snapTAU.489	1.99919	0.00108258	NA	NA
Contig11-snapTAU.514	1.99901	0.0114111	T12A2.7	T12A2.7
Contig1-snapTAU.593	1.99806	0.000992155	NA	NA
Contig34-snapTAU.77	1.99769	0.0327109	NA	NA
Contig116-snapTAU.53	1.99719	0.00114339	NA	NA
Contig89-snapTAU.86	1.99661	0.00439473	T23B12.8	T23B12.8
Contig56-snapTAU.138	1.99643	0.0042306	NA	NA
Contig139-snapTAU.15	1.99633	0.000206028	NA	NA
Contig12-snapTAU.274	1.99522	0.000734807	NA	NA
Contig7-snapTAU.486	1.99403	0.00100588	C08G5.4	snt-6
Contig8-snapTAU.322	1.99371	0.00881587	NA	NA
Contig147-snapTAU.5	1.99334	0.00309315	NA	NA
Contig11-snapTAU.43	1.99274	0.0013753	R148.5	R148.5
Contig12-snapTAU.284	1.99218	0.000313308	NA	NA
Contig61-snapTAU.122	1.99196	0.0145554	NA	NA
Contig47-snapTAU.134	1.99085	0.000469149	F29G9.6	dhs-17
Contig4-snapTAU.379	1.98931	0.00381151	NA	NA
Contig23-snapTAU.147	1.98844	0.0110377	NA	NA
Contig0-snapTAU.791	1.98839	0.00229478	W03F9.4	W03F9.4
Contig109-snapTAU.15	1.98804	0.001267	ZC168.3	ZC168.3
Contig44-snapTAU.108	1.98738	0.00188873	F29F11.3	tut-2
Contig13-snapTAU.327	1.9868	0.0145009	NA	NA
Contig11-snapTAU.566	1.98584	0.0250721	C06G4.2	clp-1
Contig80-snapTAU.81	1.98529	0.0012712	NA	NA
Contig19-snapTAU.298	1.98389	0.00381605	NA	NA
Contig104-snapTAU.61	1.98269	0.000786324	NA	NA
Contig151-snapTAU.14	1.98236	0.000640955	NA	NA
Contig140-snapTAU.15	1.98211	0.0459895	Y119D3B.16	Y119D3B.16
Contig56-snapTAU.85	1.9819	0.000949938	NA	NA
Contig55-snapTAU.74	1.98087	0.00199817	NA	NA
Contig30-snapTAU.316	1.98014	0.0020143	F46B6.4	F46B6.4
Contig35-snapTAU.177	1.97952	0.00382208	C16C10.10	glod-4
Contig54-snapTAU.13	1.97838	0.000779965	NA	NA
Contig52-snapTAU.206	1.97782	0.0411011	NA	NA
Contig35-snapTAU.184	1.97695	0.00212057	F54F2.8	prx-19
Contig3-snapTAU.37	1.97654	0.000351998	NA	NA
Contig81-snapTAU.55	1.97637	0.000607683	NA	NA
Contig46-snapTAU.128	1.97632	0.000673681	C27F2.2	nca-2
Contig109-snapTAU.58	1.97578	0.00162643	H06H21.6	ubxn-6
Contig14-snapTAU.457	1.97507	0.000166905	C51E3.7	egl-3
Contig10-snapTAU.110	1.97501	0.0226517	NA	NA
Contig35-snapTAU.128	1.97489	0.000650428	NA	NA
Contig42-snapTAU.245	1.97409	0.00158266	NA	NA
Contig5-snapTAU.495	1.97319	0.00103909	NA	NA
Contig120-snapTAU.10	1.97249	0.00158101	F36A2.8	phip-1
Contig36-snapTAU.227	1.97004	0.00200538	B0495.5	B0495.5
Contig142-snapTAU.37	1.96862	0.000770753	C16A3.2	C16A3.2
Contig86-snapTAU.110	1.96434	0.00258949	NA	NA
Contig47-snapTAU.159	1.96432	0.00159669	NA	NA
Contig14-snapTAU.404	1.96422	0.000211822	T11F9.2	tag-140
Contig18-snapTAU.278	1.96354	0.00188083	R07B1.4	gst-36
Contig44-snapTAU.137	1.9635	0.00162643	Y108G3AL.2	Y108G3AL.2
Contig35-snapTAU.256	1.96272	0.000992531	NA	NA
Contig31-snapTAU.210	1.96265	0.0138524	C50F4.11	mdf-1
Contig9-snapTAU.356	1.95795	0.000205845	NA	NA
Contig36-snapTAU.6	1.95793	0.00297391	ZK1290.8	wrt-10
Contig14-snapTAU.533	1.95782	0.0116055	Y59A8B.21	Y59A8B.21
Contig41-snapTAU.15	1.9578	0.000892879	F21D5.7	F21D5.7
Contig9-snapTAU.176	1.95706	0.000456156	B0365.5	clec-225
Contig76-snapTAU.74	1.95695	0.00204248	NA	NA
Contig102-snapTAU.72	1.95679	0.00579037	Y37A1B.15	gei-18
Contig350-snapTAU.1	1.95642	0.00178552	F57A8.2	yif-1
Contig82-snapTAU.79	1.95532	0.00107392	NA	NA
Contig94-snapTAU.68	1.95496	0.00302808	NA	NA
Contig61-snapTAU.18	1.95473	0.00703007	Y41D4B.12	set-23
Contig47-snapTAU.122	1.95379	0.00240405	F48F5.6	F48F5.6
Contig37-snapTAU.116	1.95266	0.000786565	NA	NA
Contig91-snapTAU.104	1.95238	0.000316134	NA	NA
Contig34-snapTAU.39	1.95215	0.00193575	NA	NA
Contig201-snapTAU.7	1.95184	0.00498434	Y57A10A.16	Y57A10A.16
Contig142-snapTAU.33	1.95178	0.0268799	F59A2.3	cri-3
Contig123-snapTAU.50	1.95152	0.0446347	C06A1.5	rpb-6
Contig14-snapTAU.21	1.95128	0.000529391	C53A5.5	C53A5.5
Contig7-snapTAU.539	1.95047	0.0111017	NA	NA
Contig196-snapTAU.5	1.95031	0.00482176	NA	NA
Contig45-snapTAU.77	1.94924	0.0381884	NA	NA
Contig42-snapTAU.77	1.94807	0.000358456	NA	NA
Contig63-snapTAU.41	1.9473	0.00159422	NA	NA
Contig8-snapTAU.235	1.94538	0.000280861	NA	NA
Contig123-snapTAU.36	1.94531	0.000160485	C17E4.6	C17E4.6
Contig34-snapTAU.72	1.94486	0.0036456	NA	NA
Contig24-snapTAU.189	1.94475	0.000994174	NA	NA
Contig11-snapTAU.91	1.94436	0.00037087	NA	NA
Contig8-snapTAU.320	1.94227	0.0010092	NA	NA
Contig28-snapTAU.157	1.94223	0.00113298	NA	NA
Contig109-snapTAU.38	1.9411	0.00323999	C08F8.1	pfd-1
Contig7-snapTAU.484	1.94107	0.000330459	NA	NA
Contig30-snapTAU.169	1.94081	0.00278281	F31D4.2	F31D4.2
Contig36-snapTAU.127	1.93996	0.0484301	F31C3.1	cyn-5
Contig11-snapTAU.545	1.93989	0.00303664	F08F8.3	kap-1
Contig67-snapTAU.49	1.93773	0.00014324	NA	NA
Contig7-snapTAU.303	1.93668	0.0143396	NA	NA
Contig0-snapTAU.61	1.93549	0.000975181	NA	NA
Contig121-snapTAU.6	1.93513	0.000760003	NA	NA
Contig24-snapTAU.315	1.93492	0.000900252	R10H1.1	R10H1.1
Contig125-snapTAU.39	1.93466	0.00313751	F28D1.11	dpm-3
Contig35-snapTAU.58	1.9344	0.00141109	F58G6.1	amph-1
Contig144-snapTAU.14	1.9343	0.00110607	F30F8.9	F30F8.9
Contig0-snapTAU.153	1.93282	0.00188318	T08B1.6	acs-3
Contig97-snapTAU.33	1.93169	0.0193336	NA	NA
Contig20-snapTAU.159	1.92897	0.00110325	F43D2.6	F43D2.6
Contig140-snapTAU.18	1.92806	0.00360252	F37C12.1	F37C12.1
Contig145-snapTAU.12	1.92786	0.0362639	NA	NA
Contig11-snapTAU.518	1.92727	0.0109885	W04A8.7	taf-1
Contig19-snapTAU.294	1.92665	0.000640101	NA	NA
Contig97-snapTAU.60	1.92558	0.00208301	NA	NA
Contig13-snapTAU.402	1.92539	0.000761895	Y38F2AR.7	ppgn-1
Contig82-snapTAU.89	1.92438	0.00399542	NA	NA
Contig78-snapTAU.79	1.92344	0.000460029	NA	NA
Contig145-snapTAU.30	1.92311	0.0155787	NA	NA
Contig31-snapTAU.337	1.92253	0.0362631	F45E12.5	F45E12.5
Contig47-snapTAU.135	1.92181	0.000700192	NA	NA
Contig89-snapTAU.54	1.9214	0.00114339	NA	NA
Contig28-snapTAU.227	1.92077	0.0139478	NA	NA
Contig174-snapTAU.10	1.92045	0.00398681	K08D10.4	rnp-2
Contig31-snapTAU.127	1.91989	0.00209142	F26G1.1	F26G1.1
Contig1-snapTAU.139	1.91886	0.000884433	NA	NA
Contig97-snapTAU.51	1.91856	0.000995438	F54D5.12	F54D5.12
Contig87-snapTAU.154	1.91725	0.0314825	NA	NA
Contig56-snapTAU.69	1.91682	0.0245513	B0272.3	B0272.3
Contig15-snapTAU.32	1.91639	0.0024392	T10G3.6	gut-2
Contig21-snapTAU.345	1.9154	0.00102159	B0511.6	B0511.6
Contig75-snapTAU.158	1.91503	0.0149824	Y54G11A.2	Y54G11A.2
Contig24-snapTAU.146	1.91472	0.00218118	NA	NA
Contig85-snapTAU.40	1.91436	0.000403857	Y70D2A.1	Y70D2A.1
Contig14-snapTAU.243	1.91402	0.0368319	B0024.9	trx-2
Contig80-snapTAU.33	1.91267	0.000722395	NA	NA
Contig31-snapTAU.114	1.91245	0.00148408	Y53F4B.3	Y53F4B.3
Contig156-snapTAU.16	1.91238	0.00575252	B0511.10	eif-3.E
Contig7-snapTAU.304	1.91165	0.00311843	NA	NA
Contig65-snapTAU.92	1.91153	0.00165751	F58A6.1	F58A6.1
Contig15-snapTAU.146	1.91008	0.00448516	NA	NA
Contig14-snapTAU.12	1.90859	0.00177	Y59A8B.13	slr-2
Contig12-snapTAU.528	1.90771	0.000960156	NA	NA
Contig25-snapTAU.216	1.90754	0.0100282	NA	NA
Contig253-snapTAU.3	1.90746	0.0145634	D1007.5	D1007.5
Contig28-snapTAU.22	1.9074	0.000381106	Y105C5B.28	gln-3
Contig25-snapTAU.150	1.90589	0.0048037	NA	NA
Contig169-snapTAU.5	1.90494	0.00275326	F45E4.3	F45E4.3
Contig105-snapTAU.39	1.90483	0.0014697	NA	NA
Contig139-snapTAU.48	1.90451	0.00256396	R08C7.2	R08C7.2
Contig47-snapTAU.23	1.90366	0.000411385	Y69E1A.7	aqp-3
Contig56-snapTAU.21	1.90311	0.000486718	NA	NA
Contig0-snapTAU.294	1.90311	0.00185194	F54F3.4	F54F3.4
Contig1-snapTAU.27	1.90086	0.0186115	NA	NA
Contig491-snapTAU.1	1.90032	0.00185177	Y48B6A.11	jmjd-2
Contig91-snapTAU.9	1.90008	0.00468551	NA	NA
Contig102-snapTAU.43	1.90007	0.00187697	F47B10.5	F47B10.5
Contig144-snapTAU.3	1.89876	0.00182439	M01E5.2	M01E5.2
Contig11-snapTAU.261	1.89814	0.00247709	Y71H2AM.17	Y71H2AM.17
Contig108-snapTAU.31	1.89674	0.000542459	NA	NA
Contig10-snapTAU.509	1.89657	0.00188971	NA	NA
Contig87-snapTAU.110	1.89648	0.00687806	NA	NA
Contig9-snapTAU.398	1.89624	0.00634331	NA	NA
Contig11-snapTAU.463	1.89514	0.00119341	NA	NA
Contig11-snapTAU.319	1.89484	0.00225563	F31E3.4	F31E3.4
Contig11-snapTAU.448	1.89413	0.0181959	F58A4.9	F58A4.9
Contig34-snapTAU.34	1.89329	0.00145429	W01B6.9	ndc-80
Contig25-snapTAU.69	1.89328	0.0119186	NA	NA
Contig77-snapTAU.116	1.89294	0.0130731	NA	NA
Contig144-snapTAU.12	1.89274	0.0114429	C39E9.14	dli-1
Contig103-snapTAU.115	1.89156	0.00258094	NA	NA
Contig35-snapTAU.134	1.88954	0.00173571	W03A5.4	W03A5.4
Contig31-snapTAU.133	1.88927	0.0170578	K10B2.4	K10B2.4
Contig2574-snapTAU.1	1.88718	0.0133444	NA	NA
Contig6-snapTAU.258	1.88675	0.000457893	NA	NA
Contig175-snapTAU.7	1.88601	0.00147273	NA	NA
Contig31-snapTAU.192	1.88597	0.00247709	F10G7.8	rpn-5
Contig50-snapTAU.172	1.88429	0.00119187	W04G3.1	lpr-6
Contig45-snapTAU.204	1.88379	0.000256251	NA	NA
Contig36-snapTAU.151	1.88346	0.00243353	ZK673.2	ZK673.2
Contig333-snapTAU.1	1.88334	0.0159925	W08E3.1	snr-2
Contig45-snapTAU.187	1.88288	0.00662168	NA	NA
Contig30-snapTAU.60	1.88252	0.000717783	NA	NA
Contig74-snapTAU.37	1.88195	0.001267	T28B8.5	del-4
Contig12-snapTAU.327	1.88185	0.000684264	F42G8.11	sph-1
Contig10-snapTAU.482	1.88128	0.012836	K11D2.3	unc-101
Contig68-snapTAU.142	1.88122	0.000146632	NA	NA
Contig24-snapTAU.220	1.88057	0.0056426	ZK1320.7	ZK1320.7
Contig103-snapTAU.31	1.88037	0.0473425	NA	NA
Contig31-snapTAU.251	1.87943	0.00602482	F43E2.5	msra-1
Contig33-snapTAU.174	1.87805	0.00294417	NA	NA
Contig11-snapTAU.348	1.87778	0.00101462	Y39A1C.2	oxi-1
Contig147-snapTAU.10	1.87694	0.00136698	Y92H12BR.8	Y92H12BR.8
Contig12-snapTAU.10	1.87653	0.000864308	NA	NA
Contig2-snapTAU.470	1.876	0.00164247	NA	NA
Contig75-snapTAU.153	1.87441	0.0182445	Y54G11A.8	ddl-3
Contig526-snapTAU.1	1.87411	0.00156521	C25H3.14	C25H3.14
Contig77-snapTAU.146	1.87239	0.000994174	NA	NA
Contig75-snapTAU.86	1.87179	0.00588276	ZK809.5	ZK809.5
Contig16-snapTAU.35	1.87174	0.00477021	NA	NA
Contig21-snapTAU.229	1.87107	0.00101881	NA	NA
Contig79-snapTAU.18	1.87103	0.0014292	Y53C12A.2	glt-5
Contig75-snapTAU.125	1.87052	0.000660582	F54D5.14	smc-6
Contig29-snapTAU.142	1.86987	0.0188503	NA	NA
Contig140-snapTAU.35	1.86954	0.00545279	C02D5.1	acdh-6
Contig30-snapTAU.203	1.86774	0.00227175	T10C6.5	T10C6.5
Contig7-snapTAU.111	1.86703	0.00438048	F56D1.5	dhs-5
Contig186-snapTAU.11	1.86675	0.00520248	D2005.5	drh-3
Contig11-snapTAU.323	1.86553	0.0122515	D1054.2	pas-2
Contig1-snapTAU.437	1.86515	0.00438339	Y54E10A.5	dnc-6
Contig151-snapTAU.26	1.86486	0.00409812	NA	NA
Contig24-snapTAU.233	1.86444	0.00309725	Y71G12B.20	mab-20
Contig41-snapTAU.157	1.86294	0.00182941	F19B6.2	ufd-1
Contig70-snapTAU.46	1.86289	0.00212873	NA	NA
Contig10-snapTAU.580	1.86271	0.0440433	F27D4.1	F27D4.1
Contig10-snapTAU.538	1.86189	0.00209966	NA	NA
Contig84-snapTAU.27	1.86175	0.000822251	NA	NA
Contig13-snapTAU.199	1.86128	0.00364825	Y47D3A.23	gly-9
Contig8-snapTAU.358	1.86118	0.0172375	NA	NA
Contig7-snapTAU.492	1.86044	0.011039	NA	NA
Contig33-snapTAU.200	1.86019	0.00045246	NA	NA
Contig0-snapTAU.112	1.8578	0.00482607	F40G9.2	F40G9.2
Contig44-snapTAU.44	1.85734	0.00253529	NA	NA
Contig47-snapTAU.25	1.85663	0.000744791	NA	NA
Contig11-snapTAU.271	1.85575	0.00427383	C05D10.2	C05D10.2
Contig22-snapTAU.16	1.85504	0.00354884	NA	NA
Contig6-snapTAU.375	1.85408	0.00270425	R06F6.1	cdl-1
Contig7-snapTAU.406	1.85262	0.000446063	NA	NA
Contig44-snapTAU.53	1.85249	0.00143522	C34D10.1	C34D10.1
Contig24-snapTAU.305	1.85195	0.0104824	NA	NA
Contig61-snapTAU.54	1.85159	0.00291919	C49H3.8	arp-11
Contig19-snapTAU.283	1.85122	0.00207952	NA	NA
Contig45-snapTAU.208	1.85105	0.00371814	NA	NA
Contig32-snapTAU.179	1.85093	0.0139383	NA	NA
Contig7-snapTAU.165	1.85084	0.00128529	H20J04.6	H20J04.6
Contig101-snapTAU.26	1.85079	0.00170632	NA	NA
Contig28-snapTAU.345	1.84921	0.00156627	NA	NA
Contig32-snapTAU.31	1.84875	0.000721926	F55A12.4	dhs-2
Contig50-snapTAU.67	1.84861	0.00605608	NA	NA
Contig139-snapTAU.4	1.84847	0.0096059	F09E8.2	F09E8.2
Contig14-snapTAU.17	1.84827	0.000867172	T05H4.1	acl-8
Contig31-snapTAU.285	1.84795	0.00537594	Y57A10A.24	Y57A10A.24
Contig7-snapTAU.370	1.84782	0.0025205	NA	NA
Contig140-snapTAU.53	1.84707	0.00111333	NA	NA
Contig67-snapTAU.166	1.84601	0.00281704	NA	NA
Contig31-snapTAU.79	1.84583	0.000636722	NA	NA
Contig14-snapTAU.395	1.84549	0.00241242	NA	NA
Contig42-snapTAU.264	1.8453	0.00270715	NA	NA
Contig126-snapTAU.70	1.8451	0.0170609	F58B3.6	F58B3.6
Contig1-snapTAU.169	1.84479	0.000403857	C44B9.5	com-1
Contig29-snapTAU.192	1.84473	0.000688391	NA	NA
Contig0-snapTAU.114	1.84457	0.00239229	F40G9.17	F40G9.17
Contig7-snapTAU.455	1.84441	0.00126917	ZK1248.16	lec-5
Contig54-snapTAU.125	1.8444	0.000442225	T19B10.11	mxl-1
Contig10-snapTAU.458	1.84284	0.040915	NA	NA
Contig14-snapTAU.490	1.84283	0.000576128	NA	NA
Contig68-snapTAU.11	1.84242	0.00439418	NA	NA
Contig53-snapTAU.92	1.84235	0.000249427	NA	NA
Contig97-snapTAU.128	1.8422	0.00111333	NA	NA
Contig1-snapTAU.7	1.8408	0.00235733	NA	NA
Contig104-snapTAU.104	1.83888	0.00670245	NA	NA
Contig7-snapTAU.301	1.83886	0.00129491	NA	NA
Contig35-snapTAU.97	1.83879	0.00327067	C16C10.5	rnf-121
Contig2-snapTAU.601	1.83773	0.00174045	F53B6.4	F53B6.4
Contig8-snapTAU.313	1.83763	0.000347001	NA	NA
Contig36-snapTAU.148	1.83756	0.00254195	W01B11.2	sulp-6
Contig9-snapTAU.276	1.8373	0.00263869	NA	NA
Contig46-snapTAU.108	1.83717	0.0040889	T04A8.4	tag-243
Contig3-snapTAU.258	1.83706	0.0010798	M28.7	nph-1
Contig134-snapTAU.28	1.83695	0.0118984	NA	NA
Contig6-snapTAU.91	1.8366	0.00107021	NA	NA
Contig16-snapTAU.64	1.83574	0.0256279	Y105E8A.16	rps-20
Contig35-snapTAU.238	1.83545	0.00475354	NA	NA
Contig2-snapTAU.324	1.835	0.00389767	W04B5.4	W04B5.4
Contig41-snapTAU.153	1.83475	0.000875901	NA	NA
Contig109-snapTAU.90	1.83459	0.00703736	F42G8.6	moc-3
Contig77-snapTAU.42	1.83453	0.00161051	Y73E7A.4	cpx-1
Contig75-snapTAU.152	1.83427	0.00197069	Y54G11A.10	lin-7
Contig35-snapTAU.234	1.83225	0.000333254	T19C3.5	T19C3.5
Contig14-snapTAU.351	1.83198	0.00458062	NA	NA
Contig24-snapTAU.101	1.83172	0.000974131	NA	NA
Contig105-snapTAU.79	1.83146	0.000865982	NA	NA
Contig1-snapTAU.269	1.83145	0.000295459	NA	NA
Contig103-snapTAU.134	1.8306	0.00340204	C55B7.8	dbr-1
Contig18-snapTAU.46	1.82978	0.000467313	F27C8.6	F27C8.6
Contig33-snapTAU.47	1.82916	0.00200498	NA	NA
Contig43-snapTAU.53	1.82775	0.00107074	C55C3.5	C55C3.5
Contig281-snapTAU.3	1.8275	0.000639435	NA	NA
Contig333-snapTAU.2	1.82747	0.00972355	W08E3.3	tag-210
Contig7-snapTAU.93	1.82727	0.0219128	NA	NA
Contig11-snapTAU.469	1.8261	0.0100155	T16H12.4	T16H12.4
Contig75-snapTAU.50	1.82512	0.0236908	ZK20.4	ZK20.4
Contig60-snapTAU.48	1.82377	0.0122314	NA	NA
Contig31-snapTAU.167	1.82247	0.00554017	D1022.1	ubc-6
Contig37-snapTAU.191	1.82214	0.000542497	C02B8.5	C02B8.5
Contig21-snapTAU.159	1.8219	0.00164247	NA	NA
Contig36-snapTAU.26	1.82148	0.010206	NA	NA
Contig140-snapTAU.55	1.82121	0.00277855	F58A4.6	F58A4.6
Contig406-snapTAU.1	1.82109	0.0311446	NA	NA
Contig19-snapTAU.270	1.82051	0.0035727	F45E12.3	cul-4
Contig68-snapTAU.27	1.81999	0.0224157	C26F1.9	rpl-39
Contig95-snapTAU.58	1.81986	0.010202	ZC328.4	san-1
Contig141-snapTAU.5	1.81977	0.0134592	NA	NA
Contig11-snapTAU.291	1.81977	0.0011733	ZK328.7	ZK328.7
Contig34-snapTAU.26	1.81938	0.0026466	C56A3.6	C56A3.6
Contig31-snapTAU.173	1.81922	0.000724417	D1069.3	D1069.3
Contig42-snapTAU.46	1.81872	0.00147371	NA	NA
Contig14-snapTAU.446	1.81796	0.00354944	Y49A3A.3	Y49A3A.3
Contig12-snapTAU.407	1.81771	0.0131563	NA	NA
Contig33-snapTAU.162	1.81728	0.0309582	NA	NA
Contig2-snapTAU.96	1.81658	0.00175661	NA	NA
Contig186-snapTAU.12	1.81556	0.00710231	NA	NA
Contig45-snapTAU.14	1.81545	0.00148406	NA	NA
Contig35-snapTAU.325	1.81512	0.00257026	NA	NA
Contig168-snapTAU.6	1.81468	0.0368165	T27F7.3	eif-1
Contig71-snapTAU.83	1.81383	0.000597186	NA	NA
Contig39-snapTAU.40	1.81281	0.00469948	NA	NA
Contig36-snapTAU.196	1.81105	0.00258887	C27H5.8	glc-4
Contig57-snapTAU.59	1.81028	0.00144431	C06B8.8	rpl-38
Contig37-snapTAU.205	1.8097	0.0275236	C31E10.7	C31E10.7
Contig101-snapTAU.43	1.80942	0.00433677	NA	NA
Contig30-snapTAU.319	1.8086	0.0040399	F32D8.13	F32D8.13
Contig15-snapTAU.93	1.80831	0.00680029	Y48B6A.2	rpl-43
Contig144-snapTAU.28	1.80769	0.00185194	F33D11.12	F33D11.12
Contig81-snapTAU.81	1.80722	0.0022196	K03H6.5	K03H6.5
Contig33-snapTAU.173	1.80667	0.00112983	NA	NA
Contig12-snapTAU.196	1.80599	0.000351998	NA	NA
Contig45-snapTAU.49	1.8057	0.00098193	NA	NA
Contig4-snapTAU.541	1.80494	0.000140073	NA	NA
Contig140-snapTAU.56	1.80389	0.0262941	T28D6.6	T28D6.6
Contig31-snapTAU.113	1.80276	0.00173429	C17G10.8	dhs-6
Contig61-snapTAU.10	1.80255	0.0135219	Y67H2A.2	Y67H2A.2
Contig11-snapTAU.476	1.80226	0.0031248	C07H6.8	cux-7
Contig102-snapTAU.30	1.80187	0.000983628	ZK1127.3	ZK1127.3
Contig61-snapTAU.65	1.80166	0.000645701	T12G3.4	T12G3.4
Contig5-snapTAU.204	1.8012	0.00230257	NA	NA
Contig58-snapTAU.127	1.80113	0.00174736	NA	NA
Contig98-snapTAU.51	1.80051	0.00337053	NA	NA
Contig126-snapTAU.24	1.80039	0.00162053	C05G6.1	nhr-76
Contig8-snapTAU.501	1.79909	0.00136675	NA	NA
Contig32-snapTAU.294	1.79907	0.00221466	NA	NA
Contig0-snapTAU.239	1.79854	0.00302702	NA	NA
Contig125-snapTAU.46	1.79838	0.0027259	M7.5	atg-7
Contig100-snapTAU.67	1.79833	0.00184184	NA	NA
Contig125-snapTAU.68	1.79803	0.00399043	NA	NA
Contig123-snapTAU.44	1.79653	0.00244738	NA	NA
Contig252-snapTAU.6	1.79637	0.00377534	Y54G2A.18	Y54G2A.18
Contig10-snapTAU.392	1.79596	0.000237174	NA	NA
Contig44-snapTAU.9	1.7959	0.012013	NA	NA
Contig61-snapTAU.13	1.79553	0.00113838	K08E4.6	K08E4.6
Contig5-snapTAU.67	1.79549	0.0030159	NA	NA
Contig1-snapTAU.5	1.79516	0.00794724	NA	NA
Contig11-snapTAU.6	1.79422	0.00484435	C18D11.3	C18D11.3
Contig8-snapTAU.278	1.79252	0.00123227	C15F1.7	sod-1
Contig102-snapTAU.18	1.79237	0.00340204	C47B2.4	pbs-2
Contig43-snapTAU.71	1.78997	0.014051	NA	NA
Contig50-snapTAU.88	1.78971	0.00186275	F09B9.5	F09B9.5
Contig61-snapTAU.110	1.78961	0.0409588	NA	NA
Contig11-snapTAU.400	1.78946	0.00374604	NA	NA
Contig50-snapTAU.142	1.78842	0.00142855	C43H6.3	C43H6.3
Contig33-snapTAU.4	1.78652	0.00101445	W08F4.6	mlt-8
Contig103-snapTAU.25	1.78495	0.000555127	F36A2.2	F36A2.2
Contig0-snapTAU.409	1.78409	0.00165331	NA	NA
Contig2-snapTAU.300	1.78348	0.0129385	NA	NA
Contig75-snapTAU.95	1.78313	0.0035049	Y43H11AL.3	pqn-85
Contig24-snapTAU.78	1.78305	0.00423048	NA	NA
Contig63-snapTAU.90	1.78298	0.00828792	NA	NA
Contig7-snapTAU.101	1.78274	0.00293078	NA	NA
Contig2-snapTAU.181	1.78202	0.000548712	F37A8.4	nlp-10
Contig145-snapTAU.35	1.78189	0.0090979	NA	NA
Contig95-snapTAU.50	1.78164	0.0444884	W01A8.4	nuo-6
Contig35-snapTAU.301	1.78163	0.0335563	Y71H2AM.5	Y71H2AM.5
Contig50-snapTAU.28	1.78149	0.00411528	Y102A11A.6	Y102A11A.6
Contig26-snapTAU.16	1.78053	0.000995464	NA	NA
Contig12-snapTAU.373	1.77942	0.000392065	NA	NA
Contig109-snapTAU.75	1.77878	0.0108868	Y55F3AM.4	atg-3
Contig12-snapTAU.124	1.77828	0.000655405	NA	NA
Contig44-snapTAU.150	1.77799	0.00130957	F48B9.8	F48B9.8
Contig20-snapTAU.289	1.77706	0.00103537	NA	NA
Contig79-snapTAU.85	1.77581	0.00389467	ZK20.5	rpn-12
Contig41-snapTAU.99	1.7758	0.0030788	Y38C1AA.1	Y38C1AA.1
Contig11-snapTAU.88	1.77438	0.00364815	NA	NA
Contig3126-snapTAU.1	1.7743	0.0107254	NA	NA
Contig10-snapTAU.472	1.77409	0.00297391	T28F4.1	T28F4.1
Contig48-snapTAU.104	1.77377	0.000389325	Y73B6BL.26	lgc-10
Contig11-snapTAU.77	1.77286	0.000659317	Y71D11A.3	Y71D11A.3
Contig11-snapTAU.279	1.77252	0.00555491	Y32H12A.2	Y32H12A.2
Contig41-snapTAU.145	1.77229	0.0191772	K06A1.1	aptf-1
Contig87-snapTAU.151	1.77169	0.0253277	T10H9.5	pmp-5
Contig115-snapTAU.6	1.77068	0.000198287	NA	NA
Contig31-snapTAU.222	1.77037	0.000688391	T05C12.6	mig-5
Contig4-snapTAU.384	1.76881	0.00161011	NA	NA
Contig120-snapTAU.40	1.76844	0.00120163	C27A12.10	mbd-2
Contig52-snapTAU.38	1.76666	0.00183094	NA	NA
Contig56-snapTAU.184	1.76651	0.0015708	F25B4.7	F25B4.7
Contig75-snapTAU.181	1.7645	0.000922337	F26H9.1	prom-1
Contig149-snapTAU.17	1.76348	0.00242305	Y20F4.2	Y20F4.2
Contig43-snapTAU.21	1.76341	0.000281912	NA	NA
Contig4-snapTAU.366	1.76293	0.000543615	F14D12.6	octr-1
Contig47-snapTAU.133	1.76248	0.00182933	C13F10.7	C13F10.7
Contig95-snapTAU.67	1.76223	0.00186076	NA	NA
Contig3383-snapTAU.1	1.76209	0.00170295	NA	NA
Contig277-snapTAU.2	1.76074	0.00245382	K06A4.5	haao-1
Contig0-snapTAU.529	1.75945	0.00241858	NA	NA
Contig14-snapTAU.204	1.75848	0.000487885	C34D1.3	odr-3
Contig115-snapTAU.1	1.75804	0.00171237	NA	NA
Contig28-snapTAU.158	1.75791	0.00238622	NA	NA
Contig55-snapTAU.31	1.75659	0.00108923	NA	NA
Contig68-snapTAU.19	1.75565	0.0487249	NA	NA
Contig61-snapTAU.48	1.75514	0.001296	NA	NA
Contig75-snapTAU.68	1.75414	0.000745835	F49C5.4	F49C5.4
Contig1-snapTAU.557	1.75316	0.00423033	NA	NA
Contig9-snapTAU.80	1.75252	0.00541551	NA	NA
Contig132-snapTAU.2	1.75112	0.00202338	NA	NA
Contig145-snapTAU.22	1.75005	0.0429538	NA	NA
Contig177-snapTAU.3	1.75003	0.00155338	Y94H6A.8	Y94H6A.8
Contig13-snapTAU.359	1.74999	0.00427891	R151.6	R151.6
Contig63-snapTAU.80	1.74937	0.0022078	NA	NA
Contig40-snapTAU.19	1.74927	0.000520066	NA	NA
Contig21-snapTAU.132	1.74829	0.00130571	NA	NA
Contig10-snapTAU.409	1.74796	0.0316384	NA	NA
Contig120-snapTAU.35	1.74722	0.00300057	R05D11.6	R05D11.6
Contig104-snapTAU.57	1.74692	0.000836339	NA	NA
Contig75-snapTAU.54	1.74686	0.00181173	VM106R.1	VM106R.1
Contig30-snapTAU.335	1.74631	0.0011791	F55A11.2	syx-5
Contig11-snapTAU.478	1.74603	0.0015884	NA	NA
Contig15-snapTAU.298	1.7457	0.0018718	F47B7.1	F47B7.1
Contig141-snapTAU.8	1.74524	0.00136398	NA	NA
Contig30-snapTAU.247	1.74486	0.00571883	NA	NA
Contig105-snapTAU.54	1.7426	0.00170997	B0035.15	B0035.15
Contig13-snapTAU.135	1.74195	0.000907148	NA	NA
Contig34-snapTAU.33	1.74161	0.00618986	ZK353.1	cyy-1
Contig31-snapTAU.153	1.74031	0.0158302	Y51H1A.3	Y51H1A.3
Contig35-snapTAU.150	1.74012	0.00412425	NA	NA
Contig120-snapTAU.26	1.73973	0.00226562	B0207.12	avr-14
Contig6-snapTAU.394	1.73918	0.000304633	F22B5.3	cut-3
Contig35-snapTAU.154	1.73907	0.00101974	NA	NA
Contig10-snapTAU.508	1.73884	0.013425	F55F8.4	cir-1
Contig175-snapTAU.13	1.73849	0.000794767	ZK593.8	fic-1
Contig30-snapTAU.104	1.73848	0.00244256	Y53H1B.2	Y53H1B.2
Contig103-snapTAU.43	1.73795	0.00393489	NA	NA
Contig100-snapTAU.24	1.73726	0.0447038	C48B6.2	C48B6.2
Contig7-snapTAU.330	1.73725	0.00676496	F58G1.4	dct-18
Contig6-snapTAU.378	1.73669	0.00181217	F59E10.3	F59E10.3
Contig52-snapTAU.177	1.7366	0.000409398	NA	NA
Contig1-snapTAU.286	1.73556	0.00282532	NA	NA
Contig10-snapTAU.320	1.73476	0.000576686	ZK973.5	acr-6
Contig30-snapTAU.289	1.73323	0.0113136	B0035.3	B0035.3
Contig24-snapTAU.328	1.73285	0.00815673	F09E5.2	F09E5.2
Contig2-snapTAU.494	1.73035	0.00182766	NA	NA
Contig14-snapTAU.359	1.73007	0.00873499	NA	NA
Contig15-snapTAU.300	1.72905	0.00755745	H20J04.9	H20J04.9
Contig195-snapTAU.3	1.72755	0.00395906	F08B6.3	F08B6.3
Contig19-snapTAU.100	1.72707	0.000586735	NA	NA
Contig35-snapTAU.91	1.72688	0.00390759	F44B9.5	F44B9.5
Contig75-snapTAU.29	1.72625	0.000631404	NA	NA
Contig22-snapTAU.53	1.72621	0.00160432	NA	NA
Contig109-snapTAU.51	1.72565	0.00402646	NA	NA
Contig44-snapTAU.184	1.7251	0.0229309	K12H4.5	K12H4.5
Contig38-snapTAU.165	1.72444	0.00177416	NA	NA
Contig97-snapTAU.118	1.72409	0.00304401	ZK1321.4	ZK1321.4
Contig31-snapTAU.322	1.72391	0.0241581	T13H5.4	T13H5.4
Contig4-snapTAU.457	1.72384	0.000551162	NA	NA
Contig29-snapTAU.132	1.72297	0.0131295	F43D2.1	F43D2.1
Contig27-snapTAU.170	1.72294	0.00580165	M01G5.1	M01G5.1
Contig123-snapTAU.6	1.72272	0.00190031	C27A12.8	ari-1
Contig123-snapTAU.2	1.72223	0.00264799	NA	NA
Contig61-snapTAU.202	1.72204	0.00384096	NA	NA
Contig86-snapTAU.128	1.72189	0.0058701	F52F12.7	F52F12.7
Contig127-snapTAU.26	1.72148	0.00847245	NA	NA
Contig11-snapTAU.284	1.72076	0.000613862	NA	NA
Contig102-snapTAU.19	1.7207	0.00235626	NA	NA
Contig41-snapTAU.47	1.72037	0.00138882	NA	NA
Contig120-snapTAU.9	1.72011	0.041413	W02D3.5	lbp-6
Contig31-snapTAU.172	1.71955	0.00885565	NA	NA
Contig103-snapTAU.87	1.71931	0.00158607	B0025.1	vps-34
Contig12-snapTAU.429	1.71876	0.000411385	Y38F1A.8	Y38F1A.8
Contig8-snapTAU.46	1.71833	0.00561512	NA	NA
Contig28-snapTAU.323	1.71819	0.0035049	NA	NA
Contig95-snapTAU.45	1.7173	0.0122484	K07A1.9	K07A1.9
Contig13-snapTAU.477	1.71672	0.000532969	H06I04.6	H06I04.6
Contig28-snapTAU.39	1.71636	0.000987665	NA	NA
Contig13-snapTAU.123	1.71586	0.0398929	NA	NA
Contig62-snapTAU.118	1.71585	0.00149914	NA	NA
Contig5-snapTAU.426	1.71534	0.000324208	K07C10.1	ptr-13
Contig32-snapTAU.235	1.71466	0.0222523	NA	NA
Contig120-snapTAU.54	1.71449	0.0114246	F57C9.6	F57C9.6
Contig66-snapTAU.57	1.71416	0.0035269	NA	NA
Contig11-snapTAU.387	1.71409	0.00165127	Y66D12A.9	Y66D12A.9
Contig100-snapTAU.77	1.71356	0.00383985	C47B2.7	selb-1
Contig35-snapTAU.31	1.71116	0.0139478	T26A5.5	T26A5.5
Contig2-snapTAU.417	1.71115	0.00750481	NA	NA
Contig61-snapTAU.106	1.711	0.00936683	NA	NA
Contig95-snapTAU.83	1.70931	0.0152131	F43G9.1	F43G9.1
Contig31-snapTAU.356	1.70914	0.0033094	NA	NA
Contig19-snapTAU.292	1.70833	0.00258158	ZK970.3	mdt-22
Contig23-snapTAU.83	1.70786	0.00257466	NA	NA
Contig100-snapTAU.48	1.7064	0.00534303	F59C6.4	exos-3
Contig304-snapTAU.1	1.70592	0.00888981	C50B8.3	C50B8.3
Contig11-snapTAU.277	1.70547	0.014701	Y71F9B.10	sop-3
Contig81-snapTAU.28	1.70509	0.00230599	Y77E11A.1	Y77E11A.1
Contig105-snapTAU.3	1.70487	0.000654716	F20D12.3	bbs-2
Contig24-snapTAU.267	1.70475	0.00130089	NA	NA
Contig2-snapTAU.342	1.70471	0.00560009	NA	NA
Contig42-snapTAU.32	1.70446	0.00286047	NA	NA
Contig5-snapTAU.498	1.70291	0.00557727	NA	NA
Contig25-snapTAU.174	1.70286	0.000326396	NA	NA
Contig14-snapTAU.496	1.70268	0.00336715	F33E11.3	F33E11.3
Contig19-snapTAU.277	1.70241	0.00253166	NA	NA
Contig63-snapTAU.95	1.70226	0.00176906	NA	NA
Contig14-snapTAU.328	1.70214	0.00584162	C05C8.2	C05C8.2
Contig18-snapTAU.49	1.70171	0.00587631	NA	NA
Contig22-snapTAU.195	1.70098	0.0172329	Y37E3.7	rla-1
Contig75-snapTAU.102	1.70006	0.00300891	Y18H1A.6	pif-1
Contig97-snapTAU.115	1.69991	0.00243819	F52H3.2	F52H3.2
Contig66-snapTAU.90	1.69941	0.009214	F10D11.1	sod-2
Contig14-snapTAU.270	1.69939	0.0136749	C50B8.1	C50B8.1
Contig61-snapTAU.49	1.6989	0.00258887	NA	NA
Contig125-snapTAU.83	1.69798	0.00815104	R08C7.3	htz-1
Contig19-snapTAU.304	1.69775	0.00357599	NA	NA
Contig24-snapTAU.15	1.69747	0.00108603	NA	NA
Contig14-snapTAU.433	1.6971	0.000945271	F57F5.2	gcy-33
Contig97-snapTAU.59	1.69697	0.00542854	C09H10.2	rpl-41
Contig14-snapTAU.376	1.69678	0.0061861	F25G6.2	symk-1
Contig87-snapTAU.69	1.69621	0.00189143	B0513.2	B0513.2
Contig87-snapTAU.117	1.69615	0.00205171	W03F8.9	gpa-18
Contig3-snapTAU.23	1.6955	0.0208663	NA	NA
Contig14-snapTAU.235	1.69523	0.0152519	NA	NA
Contig35-snapTAU.157	1.69518	0.00820202	Y71H2B.6	mdt-19
Contig141-snapTAU.13	1.69404	0.00645872	F16A11.2	F16A11.2
Contig30-snapTAU.329	1.69334	0.00797251	NA	NA
Contig8-snapTAU.281	1.69064	0.00152206	C01G5.6	C01G5.6
Contig1-snapTAU.391	1.69044	0.0014292	NA	NA
Contig43-snapTAU.225	1.69004	0.00111181	NA	NA
Contig11-snapTAU.436	1.68946	0.00227588	F23H11.1	bra-2
Contig29-snapTAU.41	1.68937	0.001851	NA	NA
Contig49-snapTAU.22	1.68872	0.00679097	NA	NA
Contig12-snapTAU.32	1.68768	0.00155265	NA	NA
Contig11-snapTAU.128	1.68725	0.00110203	R01H10.6	bbs-5
Contig24-snapTAU.214	1.68654	0.00143762	F54H5.2	F54H5.2
Contig2-snapTAU.164	1.6851	0.00095511	NA	NA
Contig125-snapTAU.56	1.68441	0.00247205	NA	NA
Contig36-snapTAU.152	1.68427	0.0161038	NA	NA
Contig10-snapTAU.405	1.68327	0.0137261	NA	NA
Contig42-snapTAU.250	1.68292	0.0116683	NA	NA
Contig56-snapTAU.137	1.68274	0.00562338	NA	NA
Contig123-snapTAU.29	1.68209	0.00907057	C01H6.7	tag-298
Contig9-snapTAU.416	1.68176	0.000168054	NA	NA
Contig27-snapTAU.215	1.68158	0.00442055	H13N06.3	gob-1
Contig12-snapTAU.123	1.68104	0.00188318	NA	NA
Contig56-snapTAU.144	1.68102	0.00336408	Y54G9A.9	Y54G9A.9
Contig20-snapTAU.136	1.68072	0.000423434	NA	NA
Contig4-snapTAU.411	1.68011	0.00142419	C05E11.3	C05E11.3
Contig22-snapTAU.263	1.67984	0.0119737	NA	NA
Contig83-snapTAU.19	1.67876	0.00196036	NA	NA
Contig0-snapTAU.750	1.67802	0.000737456	NA	NA
Contig105-snapTAU.60	1.67799	0.00434379	Y38F2AR.5	Y38F2AR.5
Contig10-snapTAU.313	1.67707	0.00658486	W09G3.8	W09G3.8
Contig6-snapTAU.431	1.67704	0.00753325	B0495.10	cpna-5
Contig16-snapTAU.58	1.67682	0.00523898	NA	NA
Contig153-snapTAU.1	1.67664	0.0151703	NA	NA
Contig296-snapTAU.3	1.67651	0.00939946	Y55F3BL.2	Y55F3BL.2
Contig44-snapTAU.68	1.67602	0.00170593	NA	NA
Contig30-snapTAU.136	1.67573	0.000879859	NA	NA
Contig35-snapTAU.186	1.67519	0.00235733	T07A5.6	unc-69
Contig70-snapTAU.140	1.67453	0.00186076	Y32G9A.6	Y32G9A.6
Contig21-snapTAU.15	1.67365	0.0014722	NA	NA
Contig5-snapTAU.346	1.6735	0.000304633	NA	NA
Contig30-snapTAU.117	1.67348	0.00305799	Y110A2AR.1	Y110A2AR.1
Contig32-snapTAU.99	1.67318	0.0051195	F42F12.4	F42F12.4
Contig58-snapTAU.55	1.6726	0.0040954	NA	NA
Contig97-snapTAU.150	1.67197	0.00748417	B0304.1	hlh-1
Contig30-snapTAU.290	1.67192	0.0225084	T23B12.6	T23B12.6
Contig14-snapTAU.406	1.67174	0.00208287	C54G10.2	rfc-1
Contig23-snapTAU.322	1.67161	0.0111244	Y75B12B.11	Y75B12B.11
Contig10-snapTAU.330	1.67134	0.00465402	F52A8.6	F52A8.6
Contig48-snapTAU.106	1.67062	0.00169853	NA	NA
Contig109-snapTAU.53	1.67036	0.00320025	C07A9.2	C07A9.2
Contig123-snapTAU.14	1.66965	0.0310979	NA	NA
Contig10-snapTAU.534	1.6693	0.0123475	NA	NA
Contig30-snapTAU.324	1.66902	0.0101106	R186.7	R186.7
Contig0-snapTAU.188	1.66791	0.000165127	NA	NA
Contig11-snapTAU.423	1.66658	0.00556894	C35D10.10	C35D10.10
Contig45-snapTAU.180	1.66654	0.00492666	NA	NA
Contig14-snapTAU.422	1.66581	0.0167805	NA	NA
Contig9-snapTAU.115	1.66464	0.013859	NA	NA
Contig187-snapTAU.3	1.66451	0.00887232	ZK1307.8	ZK1307.8
Contig35-snapTAU.189	1.6641	0.00462078	F44E2.6	F44E2.6
Contig120-snapTAU.48	1.66386	0.00299231	F57B10.10	dad-1
Contig153-snapTAU.6	1.66385	0.000935551	NA	NA
Contig105-snapTAU.56	1.66335	0.00178194	B0035.16	B0035.16
Contig8-snapTAU.23	1.66255	0.00309725	NA	NA
Contig5-snapTAU.131	1.66241	0.00766796	NA	NA
Contig55-snapTAU.134	1.66189	0.019265	Y34D9A.8	Y34D9A.8
Contig105-snapTAU.81	1.66186	0.000664453	NA	NA
Contig8-snapTAU.472	1.66183	0.00128128	NA	NA
Contig93-snapTAU.42	1.66108	0.000491037	NA	NA
Contig129-snapTAU.30	1.66097	0.000518831	NA	NA
Contig37-snapTAU.33	1.66067	0.00383881	R07B7.1	clh-6
Contig11-snapTAU.526	1.6582	0.00434768	F56C9.10	F56C9.10
Contig12-snapTAU.307	1.65783	0.0056078	NA	NA
Contig150-snapTAU.1	1.65713	0.0169299	Y48G8AL.8	rpl-17
Contig61-snapTAU.19	1.6569	0.00449835	C50C3.9	unc-36
Contig87-snapTAU.97	1.65643	0.000855951	NA	NA
Contig30-snapTAU.265	1.65504	0.00345536	NA	NA
Contig35-snapTAU.64	1.65467	0.00112868	NA	NA
Contig11-snapTAU.444	1.65467	0.0100717	C13B9.2	C13B9.2
Contig20-snapTAU.325	1.65421	0.00133516	NA	NA
Contig10-snapTAU.302	1.65414	0.00087899	F36H2.1	tat-5
Contig81-snapTAU.37	1.65407	0.00242873	Y69A2AR.16	Y69A2AR.16
Contig1-snapTAU.369	1.65353	0.00306169	NA	NA
Contig2-snapTAU.394	1.65351	0.000335805	NA	NA
Contig69-snapTAU.46	1.653	0.0278246	NA	NA
Contig35-snapTAU.26	1.65261	0.00159637	F43D9.3	F43D9.3
Contig7-snapTAU.75	1.65248	0.00119402	NA	NA
Contig116-snapTAU.58	1.65192	0.000952338	NA	NA
Contig18-snapTAU.59	1.65144	0.00147732	F09E10.7	F09E10.7
Contig11-snapTAU.301	1.65131	0.00491832	W06E11.4	sbds-1
Contig196-snapTAU.4	1.6506	0.00886743	Y45F10A.6	tbc-9
Contig31-snapTAU.352	1.65044	0.00152206	C27A2.7	C27A2.7
Contig27-snapTAU.184	1.65	0.00350119	NA	NA
Contig61-snapTAU.193	1.64984	0.00353528	C34D4.1	C34D4.1
Contig42-snapTAU.121	1.64978	0.00688367	F44F4.2	egg-3
Contig69-snapTAU.101	1.64963	0.0146392	NA	NA
Contig2-snapTAU.243	1.64924	0.00174606	NA	NA
Contig31-snapTAU.203	1.64921	0.0132855	F59E12.10	ddl-1
Contig74-snapTAU.23	1.64914	0.00464398	NA	NA
Contig104-snapTAU.131	1.6485	0.00679382	F31E8.4	F31E8.4
Contig75-snapTAU.171	1.64826	0.00704833	Y87G2A.6	cyn-15
Contig125-snapTAU.81	1.64736	0.0125232	C06G3.7	trxr-1
Contig10-snapTAU.363	1.64506	0.00490325	C34B2.8	C34B2.8
Contig31-snapTAU.229	1.64456	0.00367142	F59E12.4	npl-4.1
Contig0-snapTAU.590	1.6438	0.000294426	NA	NA
Contig68-snapTAU.7	1.6432	0.00698527	NA	NA
Contig22-snapTAU.101	1.64319	0.00359362	NA	NA
Contig22-snapTAU.129	1.64282	0.00365276	NA	NA
Contig47-snapTAU.194	1.63987	0.0024963	NA	NA
Contig23-snapTAU.177	1.63957	0.000450368	NA	NA
Contig11-snapTAU.139	1.63934	0.000567881	NA	NA
Contig24-snapTAU.317	1.63843	0.00156815	F09C12.6	F09C12.6
Contig16-snapTAU.194	1.63752	0.000904763	NA	NA
Contig11-snapTAU.446	1.63745	0.00132081	F56A8.7	unc-64
Contig3-snapTAU.450	1.63735	0.00233528	NA	NA
Contig3-snapTAU.328	1.63735	0.000665706	NA	NA
Contig16-snapTAU.208	1.63735	0.0023511	NA	NA
Contig6-snapTAU.203	1.63682	0.00375831	Y48C3A.11	Y48C3A.11
Contig103-snapTAU.5	1.63681	0.00154679	NA	NA
Contig35-snapTAU.71	1.63662	0.00142631	T04A8.16	clp-2
Contig14-snapTAU.366	1.6353	0.00266477	C27A7.6	C27A7.6
Contig9-snapTAU.135	1.63495	0.0185804	NA	NA
Contig10-snapTAU.479	1.63362	0.0104396	NA	NA
Contig125-snapTAU.44	1.63352	0.00645268	F36H1.6	alh-3
Contig12-snapTAU.330	1.63348	0.000694343	NA	NA
Contig2-snapTAU.169	1.6333	0.00925678	NA	NA
Contig35-snapTAU.259	1.63319	0.0443602	F21C3.5	pfd-6
Contig19-snapTAU.178	1.63258	0.0223797	NA	NA
Contig4-snapTAU.302	1.63224	0.00158982	NA	NA
Contig0-snapTAU.585	1.63218	0.0101293	NA	NA
Contig47-snapTAU.101	1.63158	0.00589075	NA	NA
Contig51-snapTAU.134	1.63058	0.000433824	NA	NA
Contig109-snapTAU.81	1.62946	0.00619287	Y57G11C.43	Y57G11C.43
Contig35-snapTAU.95	1.62944	0.00155679	T16G12.5	ekl-6
Contig7-snapTAU.518	1.62926	0.000472605	NA	NA
Contig12-snapTAU.336	1.62865	0.0287939	NA	NA
Contig75-snapTAU.40	1.62814	0.00240405	NA	NA
Contig0-snapTAU.718	1.62813	0.0002846	H09F14.1	H09F14.1
Contig37-snapTAU.206	1.62727	0.00383502	NA	NA
Contig15-snapTAU.257	1.62685	0.00369544	C39B10.2	lgc-41
Contig44-snapTAU.66	1.62683	0.000248302	Y82E9BR.15	elc-1
Contig10-snapTAU.367	1.62584	0.00207701	B0511.7	B0511.7
Contig35-snapTAU.191	1.62562	0.00126037	B0336.11	B0336.11
Contig101-snapTAU.38	1.62519	0.00183489	NA	NA
Contig35-snapTAU.140	1.62447	0.00199171	F35G12.12	F35G12.12
Contig6-snapTAU.304	1.62311	0.00111333	NA	NA
Contig31-snapTAU.81	1.62293	0.00580834	NA	NA
Contig0-snapTAU.716	1.62228	0.000481102	T09A12.3	ocr-2
Contig89-snapTAU.56	1.62205	0.00320879	NA	NA
Contig24-snapTAU.217	1.62158	0.0011066	M110.8	M110.8
Contig12-snapTAU.109	1.62138	0.000661645	NA	NA
Contig14-snapTAU.408	1.62127	0.0145573	Y113G7B.16	Y113G7B.16
Contig205-snapTAU.3	1.62053	0.0328603	NA	NA
Contig230-snapTAU.2	1.62047	0.0110895	NA	NA
Contig6-snapTAU.439	1.61971	0.00038918	F32A5.6	prx-13
Contig19-snapTAU.299	1.61954	0.0164252	C01G10.12	dnj-3
Contig2-snapTAU.432	1.61939	0.0096535	NA	NA
Contig10-snapTAU.188	1.61936	0.000197755	NA	NA
Contig139-snapTAU.55	1.61837	0.00140295	F41H10.11	sand-1
Contig111-snapTAU.24	1.61822	0.000406733	ZK632.9	ZK632.9
Contig124-snapTAU.50	1.61815	0.00162667	NA	NA
Contig31-snapTAU.46	1.61774	0.00114094	NA	NA
Contig67-snapTAU.142	1.61742	0.000905448	NA	NA
Contig11-snapTAU.429	1.61721	0.00278674	B0303.9	vps-33.1
Contig75-snapTAU.140	1.61718	0.00872621	M04F3.1	rpa-2
Contig60-snapTAU.12	1.61696	0.00356339	NA	NA
Contig1-snapTAU.102	1.61673	0.00341288	NA	NA
Contig100-snapTAU.39	1.61662	0.00941156	NA	NA
Contig19-snapTAU.75	1.61567	0.000721362	F55D10.1	aman-1
Contig1-snapTAU.119	1.61564	0.0135964	C42C1.12	C42C1.12
Contig106-snapTAU.72	1.61545	0.0029732	NA	NA
Contig11-snapTAU.555	1.61541	0.00254813	R05D3.7	unc-116
Contig17-snapTAU.209	1.61541	0.00749729	NA	NA
Contig10-snapTAU.548	1.61529	0.00748548	C25A1.7	iars-2
Contig8-snapTAU.420	1.61525	0.000607683	F20D6.11	F20D6.11
Contig32-snapTAU.252	1.61516	0.00453247	NA	NA
Contig69-snapTAU.50	1.61451	0.000760003	NA	NA
Contig19-snapTAU.271	1.61404	0.0116067	Y43B11AR.4	rps-4
Contig11-snapTAU.538	1.6139	0.00499965	NA	NA
Contig153-snapTAU.3	1.61342	0.00124382	NA	NA
Contig20-snapTAU.50	1.61288	0.000332289	NA	NA
Contig7139-snapTAU.1	1.61283	0.00598874	NA	NA
Contig50-snapTAU.111	1.61277	0.00208082	C36E6.5	mlc-2
Contig139-snapTAU.62	1.61127	0.0064187	T25G3.2	chs-1
Contig36-snapTAU.106	1.61023	0.00277462	NA	NA
Contig174-snapTAU.4	1.61021	0.00151452	B0496.8	tag-224
Contig29-snapTAU.182	1.6096	0.00602482	NA	NA
Contig30-snapTAU.277	1.60906	0.00309752	F43H9.3	F43H9.3
Contig33-snapTAU.218	1.60882	0.00245065	NA	NA
Contig70-snapTAU.29	1.60861	0.00258748	NA	NA
Contig0-snapTAU.382	1.6078	0.0272344	C26F1.4	rps-30
Contig44-snapTAU.74	1.60684	0.00398774	B0001.4	B0001.4
Contig62-snapTAU.119	1.60674	0.00141109	NA	NA
Contig181-snapTAU.21	1.60593	0.00115814	NA	NA
Contig15-snapTAU.207	1.60589	0.000938321	NA	NA
Contig51-snapTAU.14	1.60583	0.00219619	NA	NA
Contig133-snapTAU.18	1.60545	0.00159176	H32C10.1	H32C10.1
Contig62-snapTAU.38	1.60413	0.0045374	Y39A3CL.4	Y39A3CL.4
Contig35-snapTAU.162	1.60382	0.0146131	ZK1010.1	ubq-2
Contig13-snapTAU.392	1.6021	0.00470324	Y71D11A.2	smr-1
Contig245-snapTAU.3	1.59949	0.00100785	NA	NA
Contig141-snapTAU.7	1.59935	0.00490184	B0273.3	B0273.3
Contig31-snapTAU.166	1.59877	0.00255558	NA	NA
Contig174-snapTAU.3	1.59855	0.00729079	NA	NA
Contig31-snapTAU.197	1.59847	0.00241094	NA	NA
Contig8-snapTAU.210	1.5984	0.0214835	F56F10.3	cdo-1
Contig1-snapTAU.310	1.5981	0.0002395	NA	NA
Contig6-snapTAU.4	1.59782	0.000736277	NA	NA
Contig14-snapTAU.369	1.5978	0.00566899	R11D1.10	R11D1.10
Contig1-snapTAU.331	1.59721	0.00132946	LLC1.2	LLC1.2
Contig35-snapTAU.205	1.59698	0.00227583	Y56A3A.28	Y56A3A.28
Contig31-snapTAU.83	1.59692	0.000821809	NA	NA
Contig31-snapTAU.199	1.5948	0.00187083	B0511.12	B0511.12
Contig1-snapTAU.142	1.59461	0.00301912	NA	NA
Contig47-snapTAU.94	1.59416	0.00201775	Y44A6C.1	Y44A6C.1
Contig197-snapTAU.5	1.59403	0.0129635	F02A9.4	F02A9.4
Contig36-snapTAU.80	1.59374	0.00734796	F45H10.4	drr-1
Contig12-snapTAU.431	1.59314	0.0020793	NA	NA
Contig32-snapTAU.98	1.59277	0.030882	D2007.5	atg-13
Contig14-snapTAU.155	1.5917	0.00206308	NA	NA
Contig104-snapTAU.101	1.5913	0.0112622	Y32H12A.3	dhs-9
Contig30-snapTAU.52	1.59126	0.00539508	F09D1.1	F09D1.1
Contig24-snapTAU.160	1.59125	0.0327176	NA	NA
Contig15-snapTAU.217	1.59113	0.0131295	B0272.2	memb-1
Contig82-snapTAU.26	1.58898	0.00355837	K11H3.6	K11H3.6
Contig31-snapTAU.291	1.58897	0.00204984	T01E8.1	T01E8.1
[truncated: 2,940 more rows]
