# Supplementary material for: Divergent gene expression in the conserved dauer stage of the nematodes Pristionchus pacificus and Caenorhabditis elegans
Source: BMC Genomics. 2012 Jun 19;13:254. doi: 10.1186/1471-2164-13-254 (PMC3443458; doi:10.1186/1471-2164-13-254)
Supplement: Additional file 3 — Table S2. Differential expressed genes in the dauer versus dauer-exit comparison inC. elegans. [file 1471-2164-13-254-S3.xls]

## Sheet: Sheet1
ID	GeneName	logFC	adj.P.Val	ppaHomolog
F38E11.2	hsp-12.6	5.57848	0.00418969	NA
F09E10.11	tts-1	5.57463	0.00418969	NA
Y60C6A.1	Y60C6A.1	5.30223	0.00612687	NA
W06G6.11	W06G6.11	4.99474	0.00418969	NA
F36F2.2	F36F2.2	4.63788	0.00732382	NA
F21C10.11	F21C10.11	4.55991	0.00483777	NA
K11G9.6	mtl-1	4.38839	0.00432349	NA
Y22D7AL.15	Y22D7AL.15	4.31167	0.00175934	NA
C25F9.11	C25F9.11	4.16892	0.00418969	NA
R09B5.13	cnc-11	4.09514	0.0047951	NA
C32F10.4	C32F10.4	4.06879	0.00455456	NA
T21C9.8	ttr-23	4.06139	0.00515552	NA
T25D10.3	spp-11	3.95074	0.00627965	NA
Y105C5A.8	Y105C5A.8	3.88393	0.00418969	NA
F58E10.7	F58E10.7	3.77724	0.0189663	NA
F41G3.1	F41G3.1	3.77514	0.0174334	NA
ZK84.7	ins-20	3.72959	0.00418969	NA
T10H4.11	cyp-34A2	3.70044	0.00879402	NA
F21C3.2	tyr-3	3.68023	0.00515552	NA
Y53H1B.2	Y53H1B.2	3.65788	0.00821153	Contig30-snapTAU.104
Y73F4A.2	Y73F4A.2	3.65008	0.011059	NA
C34C6.7	C34C6.7	3.60536	0.00418969	NA
C29G2.6	C29G2.6	3.60214	0.00573632	Contig30-snapTAU.68
F45E4.1	arf-1.1	3.59614	0.00418969	NA
C25F9.7	srw-86	3.59132	0.00560903	NA
M79.4	flp-19	3.5156	0.00455456	NA
F23B2.5	flp-1	3.49365	0.00448417	Contig191-snapTAU.3
T20D4.11	T20D4.11	3.479	0.0122862	NA
F14F9.8	F14F9.8	3.47098	0.00753447	NA
M60.4	M60.4	3.43821	0.0134931	Contig19-snapTAU.73
W01F3.2	W01F3.2	3.41732	0.025442	NA
C11E4.2	C11E4.2	3.41388	0.00515552	NA
C27B7.9	C27B7.9	3.4085	0.0077027	NA
C08E3.6	fbxa-163	3.40572	0.00747558	NA
F09F7.7	F09F7.7	3.39392	0.0127679	Contig11-snapTAU.260
C30F12.3	C30F12.3	3.39369	0.0143847	Contig22-snapTAU.219
F31F6.4	flp-8	3.39003	0.00573632	Contig135-snapTAU.7
Y41C4A.11	Y41C4A.11	3.34148	0.0142078	NA
C25H3.5	flp-27	3.33969	0.00515552	NA
F20A1.6	F20A1.6	3.28851	0.0115075	NA
Y71H2B.4	Y71H2B.4	3.27982	0.0082892	NA
T04A8.4	tag-243	3.27458	0.00573632	Contig46-snapTAU.108
B0334.2	twk-5	3.2611	0.0193656	Contig7-snapTAU.119
T18D3.4	myo-2	3.24382	0.00515552	NA
Y51H4A.8	Y51H4A.8	3.241	0.0368772	NA
F56H9.2	F56H9.2	3.22116	0.0197188	NA
C38C3.4	C38C3.4	3.21767	0.0171635	Contig30-snapTAU.345
F36D1.5	F36D1.5	3.21431	0.0136296	NA
R02C2.3	oac-39	3.20107	0.0181039	NA
ZK673.7	tnc-2	3.19554	0.00563034	Contig24-snapTAU.159
C18A11.1	C18A11.1	3.17801	0.0168261	Contig2-snapTAU.537
F21H7.12	F21H7.12	3.17415	0.00573632	NA
F47B8.2	F47B8.2	3.17126	0.0127679	NA
ZK185.5	ZK185.5	3.12063	0.0168887	Contig38-snapTAU.90
R102.5	R102.5	3.1137	0.0142078	NA
F11E6.11	F11E6.11	3.10174	0.0125311	NA
ZK971.1	ZK971.1	3.09843	0.0378129	NA
F59A7.11	F59A7.11	3.09449	0.0195962	NA
Y48D7A.2	flp-18	3.06219	0.0172827	Contig102-snapTAU.25
E01H11.3	flp-20	3.06084	0.00889075	NA
K03B4.7	cpg-8	3.05129	0.0169441	NA
T04C12.1	T04C12.1	3.05064	0.00931918	NA
F17H10.2	F17H10.2	3.04994	0.0264002	Contig37-snapTAU.75
C05E11.8	flp-12	3.03164	0.0176421	NA
B0024.14	crm-1	3.02412	0.0119741	Contig14-snapTAU.260
C35C5.9	C35C5.9	2.99589	0.0072241	NA
ZK593.2	ZK593.2	2.98552	0.00576839	NA
F20D1.10	tag-299	2.98028	0.00747558	NA
T10C6.15	T10C6.15	2.97119	0.0176421	NA
K01H12.1	dph-3	2.96118	0.0375339	Contig17-snapTAU.197
W08A12.2	W08A12.2	2.95536	0.00747558	NA
ZK688.11	ZK688.11	2.95211	0.0125167	NA
M03E7.5	memb-2	2.92941	0.0125311	NA
T28F2.6	col-50	2.92775	0.0220915	NA
C18H9.5	C18H9.5	2.91499	0.0172827	NA
F55A4.9	rncs-1	2.90833	0.0141905	NA
ZC410.5	ZC410.5	2.90527	0.0162482	Contig125-snapTAU.63
R07E5.10	pdcd-2	2.89599	0.00627965	Contig101-snapTAU.23
T05G5.12	dao-6	2.89535	0.0168887	NA
F15D4.2	F15D4.2	2.86611	0.0190479	NA
Y48E1B.9	clec-146	2.85844	0.015938	NA
F33H12.7	F33H12.7	2.84316	0.00573632	NA
Y40C5A.4	Y40C5A.4	2.84292	0.0218748	NA
C17G10.6	C17G10.6	2.83964	0.00687094	Contig31-snapTAU.274
F36H12.1	nlp-47	2.8311	0.0115075	NA
Y54E10BR.4	Y54E10BR.4	2.82178	0.0171506	Contig3-snapTAU.102
W03F8.1	tni-4	2.81944	0.0322674	Contig54-snapTAU.142
Y40B1B.7	Y40B1B.7	2.81313	0.0141905	NA
Y5H2B.5	cyp-32B1	2.80773	0.0255644	NA
F35B12.3	F35B12.3	2.80056	0.0295558	NA
E04F6.9	E04F6.9	2.797	0.0233077	NA
C12D8.4	ttr-19	2.78694	0.00573632	NA
W02A2.9	W02A2.9	2.78675	0.0298479	NA
K07F5.15	K07F5.15	2.77309	0.0173483	Contig13-snapTAU.247
C25G4.2	C25G4.2	2.76286	0.00918857	NA
C23G10.6	C23G10.6	2.75477	0.0105143	NA
W04D2.5	W04D2.5	2.75226	0.00498251	Contig89-snapTAU.6
C16A3.6	C16A3.6	2.7508	0.0270324	Contig35-snapTAU.132
MTCE.7	MTCE.7	2.75017	0.00644415	NA
Y49F6B.12	Y49F6B.12	2.73827	0.0145903	NA
F33A8.2	nlp-18	2.72785	0.00627965	NA
C27A7.8	C27A7.8	2.7267	0.0356688	NA
R11A5.3	R11A5.3	2.72074	0.0312245	NA
T20G5.7	dod-6	2.71966	0.00672834	NA
Y43C5A.3	Y43C5A.3	2.71875	0.00498251	NA
H35B03.1	H35B03.1	2.71272	0.031675	Contig105-snapTAU.27
C30G7.1	hil-1	2.70326	0.0483389	NA
F43C11.7	F43C11.7	2.70139	0.0182575	NA
R09E12.9	R09E12.9	2.69198	0.0293696	NA
F01F1.14	F01F1.14	2.6881	0.0190479	NA
F32G8.3	F32G8.3	2.68675	0.0181039	NA
B0416.7	B0416.7	2.6864	0.0180729	NA
C18H7.1	C18H7.1	2.68528	0.0149686	Contig61-snapTAU.150
F17C11.2	F17C11.2	2.685	0.0219064	Contig30-snapTAU.129
T25C12.4	spp-21	2.67506	0.00590233	NA
F26A3.1	F26A3.1	2.67454	0.00804152	Contig26-snapTAU.219
F11A5.15	F11A5.15	2.66847	0.00777289	NA
C06G3.3	C06G3.3	2.66672	0.0076333	NA
C08H9.6	C08H9.6	2.66489	0.0159139	NA
B0205.14	B0205.14	2.66078	0.00515552	NA
E02H1.1	E02H1.1	2.65865	0.0077027	Contig33-snapTAU.138
F42G9.4	F42G9.4	2.64905	0.0105234	NA
C14A4.1	tag-242	2.64364	0.0367278	Contig75-snapTAU.94
C49G7.5	irg-2	2.64246	0.0150162	NA
F40G12.5	F40G12.5	2.64053	0.00648548	NA
ZC412.3	ZC412.3	2.63079	0.036835	Contig9-snapTAU.193
W03G1.5	W03G1.5	2.62967	0.0105143	NA
F45E10.2	F45E10.2	2.62792	0.0400149	NA
ZK384.2	scl-20	2.62424	0.0495934	NA
ZK1290.5	ZK1290.5	2.62306	0.0246532	NA
ZK822.2	ZK822.2	2.6098	0.0303906	NA
M03B6.5	M03B6.5	2.60672	0.0160095	NA
F47B8.3	F47B8.3	2.60635	0.0486582	NA
B0205.13	B0205.13	2.60339	0.0176962	NA
F40G12.4	F40G12.4	2.59863	0.00483777	NA
K04F1.9	K04F1.9	2.5979	0.0223953	NA
K02F3.8	dos-3	2.59665	0.027265	NA
T24D8.5	nlp-2	2.59285	0.0157108	Contig1-snapTAU.52
F49C12.6	F49C12.6	2.58252	0.0371663	Contig139-snapTAU.9
Y48G10A.7	rpr-1	2.58101	0.00448417	NA
F41B4.3	F41B4.3	2.5792	0.00883658	NA
Y48G8AL.13	Y48G8AL.13	2.57842	0.00820086	Contig289-snapTAU.1
F02C12.5	cyp-13B1	2.57807	0.0307735	Contig199-snapTAU.2
C34D1.5	zip-5	2.57387	0.0252888	NA
C14C10.3	ril-2	2.56554	0.00448417	NA
R09A1.5	R09A1.5	2.56313	0.0275972	NA
T03D8.3	sbt-1	2.54081	0.0306366	Contig9-snapTAU.64
F39H2.1	flp-22	2.53453	0.0298479	Contig123-snapTAU.33
C08E8.4	C08E8.4	2.52921	0.02385	NA
F53A9.2	F53A9.2	2.52524	0.00515552	NA
C25F9.12	C25F9.12	2.52313	0.0190479	NA
R11D1.3	R11D1.3	2.52093	0.0203859	NA
C16C10.8	C16C10.8	2.51616	0.00515552	Contig35-snapTAU.247
K08F4.11	gst-3	2.51286	0.0189663	NA
T25G3.3	T25G3.3	2.50789	0.00747558	Contig204-snapTAU.4
T09F5.12	T09F5.12	2.5022	0.0321237	NA
C31B8.4	C31B8.4	2.50197	0.0246532	NA
F53A9.1	F53A9.1	2.48228	0.0291163	NA
T23D8.3	T23D8.3	2.48011	0.0163167	Contig95-snapTAU.75
F18G5.6	F18G5.6	2.47914	0.0351979	NA
C30E1.9	C30E1.9	2.47277	0.00560903	NA
Y73B6BL.35	Y73B6BL.35	2.47218	0.0145903	Contig17-snapTAU.178
F16B4.2	F16B4.2	2.47007	0.0248256	NA
C53B7.3	C53B7.3	2.46702	0.0181898	NA
ZC395.5	ZC395.5	2.46489	0.019518	NA
T10G3.1	T10G3.1	2.4601	0.0265765	Contig9-snapTAU.412
T12B5.8	fbxa-59	2.45537	0.0253852	NA
F20A1.10	F20A1.10	2.45254	0.0370507	NA
K10C9.1	K10C9.1	2.44912	0.0115075	NA
Y53F4B.45	Y53F4B.45	2.44037	0.0303955	NA
T04C12.3	T04C12.3	2.43396	0.00879402	NA
Y43F8A.1	Y43F8A.1	2.42614	0.00894278	NA
Y79H2A.1	brp-1	2.41534	0.0115869	NA
F54D10.2	fbxa-24	2.41135	0.0253852	NA
C05E11.6	C05E11.6	2.41121	0.00804152	NA
B0513.9	B0513.9	2.40992	0.0181039	NA
D1086.2	D1086.2	2.39623	0.00750742	NA
T22H6.7	abf-6	2.3919	0.0255644	NA
W08A12.4	W08A12.4	2.39169	0.0104485	NA
E04F6.8	E04F6.8	2.391	0.0231177	NA
C45G9.13	C45G9.13	2.376	0.0371663	Contig11-snapTAU.551
W09D12.1	W09D12.1	2.36624	0.0411629	NA
T01B7.5	T01B7.5	2.36261	0.026149	Contig31-snapTAU.84
C32E8.7	ric-19	2.35851	0.0302475	Contig25-snapTAU.133
F56F3.6	ins-17	2.35808	0.0374033	NA
F54B8.3	fbxa-69	2.35273	0.00519209	NA
C25F9.5	C25F9.5	2.33908	0.0430713	NA
T08E11.7	fbxa-3	2.33646	0.0117877	NA
F26D11.12	F26D11.12	2.3322	0.00747558	NA
F48E8.3	F48E8.3	2.3273	0.0293696	Contig49-snapTAU.121
F54B8.4	F54B8.4	2.32711	0.0395531	NA
R09B5.10	cnc-5	2.32689	0.0387268	NA
C54D10.10	C54D10.10	2.32233	0.026602	NA
C14C10.7	ttr-43	2.32231	0.0343924	NA
Y50E8A.3	oig-3	2.31981	0.0298099	Contig238-snapTAU.4
B0238.12	B0238.12	2.31395	0.0259096	Contig12-snapTAU.531
F36F2.8	F36F2.8	2.31225	0.00426401	NA
F30A10.9	F30A10.9	2.31215	0.0430906	Contig24-snapTAU.230
ZK593.6	lgg-2	2.30261	0.0302475	Contig51-snapTAU.69
T01B6.3	aakg-4	2.29226	0.0127217	Contig44-snapTAU.60
F23H12.9	fipr-2	2.28936	0.0359349	NA
F22G12.1	F22G12.1	2.2845	0.0171506	NA
M01B2.13	M01B2.13	2.28229	0.0259777	NA
ZK836.3	ZK836.3	2.27542	0.015938	NA
F56B6.6	F56B6.6	2.27416	0.00643476	NA
C25E10.8	C25E10.8	2.27353	0.0305098	NA
F10E9.12	F10E9.12	2.27012	0.012466	NA
R01H2.7	R01H2.7	2.26966	0.00881055	Contig0-snapTAU.128
F56F11.1	F56F11.1	2.26258	0.00448417	NA
C10C5.2	C10C5.2	2.25752	0.00889075	NA
W06G6.10	W06G6.10	2.24564	0.0266173	NA
C05D9.9	C05D9.9	2.23701	0.0354514	Contig41-snapTAU.45
F11C7.6	F11C7.6	2.23548	0.00821153	NA
F48G7.2	F48G7.2	2.22784	0.0072241	NA
R10H1.1	R10H1.1	2.22685	0.0302282	Contig24-snapTAU.315
Y22F5A.6	lys-3	2.22608	0.012466	NA
F45G2.2	F45G2.2	2.22385	0.00878176	Contig140-snapTAU.43
C35D10.17	C35D10.17	2.22157	0.0418734	NA
C24A1.1	flp-24	2.21891	0.0277456	NA
Y110A2AL.4	Y110A2AL.4	2.21854	0.0232458	NA
ZK669.3	ZK669.3	2.21799	0.0103131	NA
E02A10.4	E02A10.4	2.21531	0.0477063	NA
F09E5.16	F09E5.16	2.2127	0.0259096	NA
T09A12.2	T09A12.2	2.21247	0.00993754	NA
C49G7.12	C49G7.12	2.20897	0.00612687	NA
Y57G11C.35	Y57G11C.35	2.20647	0.0109768	NA
F40E3.5	F40E3.5	2.20365	0.0396806	NA
ZK596.1	ZK596.1	2.20164	0.026602	NA
D2005.2	nlp-8	2.19836	0.00753447	Contig3-snapTAU.537
W03F9.4	W03F9.4	2.19729	0.0218575	Contig0-snapTAU.791
T28C6.10	T28C6.10	2.19506	0.00471957	NA
R90.2	ttr-27	2.19332	0.0187263	NA
F44C8.3	nhr-18	2.19237	0.0254766	NA
F52H3.3	bath-38	2.19183	0.0336926	Contig10-snapTAU.364
R05H10.1	R05H10.1	2.18807	0.0352967	NA
C16A3.4	C16A3.4	2.18401	0.0228766	Contig35-snapTAU.133
F40F12.7	F40F12.7	2.1813	0.0117877	NA
F16B4.12	nhr-117	2.18075	0.0393346	NA
D1086.9	D1086.9	2.18019	0.0304144	NA
M01G12.12	rrf-2	2.17941	0.0409206	NA
T10H9.8	T10H9.8	2.17219	0.0121399	NA
F11A5.14	F11A5.14	2.16514	0.0275972	NA
C33H5.13	C33H5.13	2.15894	0.0180409	NA
T22H6.5	abf-5	2.15483	0.0143148	NA
C07B5.3	C07B5.3	2.15064	0.0133817	NA
K02F3.9	K02F3.9	2.1485	0.0390763	NA
W09G12.7	W09G12.7	2.14722	0.0360412	NA
F37B1.4	gst-15	2.14463	0.0309978	NA
W07E11.2	flp-3	2.12068	0.0252827	NA
F26F12.5	F26F12.5	2.11935	0.0203794	NA
W02F12.2	W02F12.2	2.11862	0.0103131	Contig13-snapTAU.176
F57B10.9	F57B10.9	2.1182	0.0302018	Contig120-snapTAU.46
T04C12.7	T04C12.7	2.11045	0.0414053	NA
T10B9.1	cyp-13A4	2.11017	0.020661	NA
C26F1.10	flp-21	2.10999	0.0464043	NA
C37C3.12	C37C3.12	2.10834	0.00866923	NA
C25H3.10	C25H3.10	2.10705	0.0474121	NA
C53C9.2	C53C9.2	2.10284	0.0252888	Contig19-snapTAU.47
C09D4.2	C09D4.2	2.09953	0.0451032	NA
C29F7.1	C29F7.1	2.09296	0.0477511	NA
H14N18.2	H14N18.2	2.08895	0.0243478	NA
F13D12.4	alh-8	2.08636	0.0171635	Contig36-snapTAU.190
Y80D3A.7	ptr-22	2.08381	0.0327647	Contig30-snapTAU.100
Y73F4A.3	Y73F4A.3	2.08352	0.0272843	Contig10-snapTAU.404
F21C3.7	F21C3.7	2.08188	0.0255644	NA
T23B3.2	T23B3.2	2.08142	0.014581	Contig10-snapTAU.564
T19A6.2	ngp-1	2.07655	0.0383752	Contig22-snapTAU.208
K02C4.2	K02C4.2	2.07149	0.0122606	NA
F25B3.2	F25B3.2	2.06938	0.0384807	Contig14-snapTAU.414
C40H1.5	ttr-5	2.06843	0.017221	Contig35-snapTAU.15
Y39B6A.3	Y39B6A.3	2.06581	0.0497719	Contig30-snapTAU.77
R05A10.4	R05A10.4	2.06522	0.0332446	NA
F26G1.2	F26G1.2	2.06153	0.0477526	Contig31-snapTAU.326
F22B7.7	twk-7	2.0592	0.0064182	Contig111-snapTAU.63
R09D1.1	R09D1.1	2.05696	0.00629394	NA
F47B8.1	F47B8.1	2.05185	0.00821153	NA
H39E23.2	H39E23.2	2.0487	0.0142078	NA
F43C9.2	F43C9.2	2.04228	0.0397216	Contig50-snapTAU.44
K12G11.2	sulp-5	2.03824	0.00643237	NA
F53C11.9	F53C11.9	2.03506	0.0190253	Contig75-snapTAU.115
C18D11.6	C18D11.6	2.03486	0.0459513	NA
T23G7.3	T23G7.3	2.02845	0.0478444	NA
T23F2.3	T23F2.3	2.02598	0.0377673	NA
F49E12.10	F49E12.10	2.01748	0.0274716	NA
F41E7.7	F41E7.7	2.01547	0.0179351	NA
F52H3.7	lec-2	2.01459	0.0216428	NA
F02A9.1	F02A9.1	2.01145	0.00883658	NA
Y73C8C.2	clec-210	2.00538	0.0193656	NA
C25E10.2	cyp-33B1	2.00231	0.00879402	NA
T26F2.3	T26F2.3	1.99847	0.00949851	NA
T04B2.6	dhs-31	1.99182	0.0204203	NA
H04M03.12	H04M03.12	1.99147	0.043141	NA
C10H11.5	ugt-27	1.98994	0.0103131	NA
E02C12.13	ttr-49	1.98974	0.0346754	NA
C53C7.5	C53C7.5	1.98598	0.0383752	NA
Y43F8B.5	scl-21	1.97892	0.0137665	NA
W04E12.7	W04E12.7	1.9742	0.0362445	NA
ZC47.3	fbxa-29	1.96829	0.0090461	NA
K03E5.2	K03E5.2	1.9671	0.041346	Contig95-snapTAU.41
C13A10.2	C13A10.2	1.9656	0.0181898	NA
C01C10.3	acl-12	1.96247	0.0405971	Contig1-snapTAU.412
W10G11.3	W10G11.3	1.9558	0.0072241	NA
F09B9.4	F09B9.4	1.95076	0.041346	NA
Y75B8A.27	pqn-92	1.9354	0.0277456	NA
T23F2.4	T23F2.4	1.92814	0.0192821	NA
K01A2.2	far-7	1.92579	0.0467985	NA
F20C5.6	F20C5.6	1.92273	0.0168261	NA
F08A7.1	F08A7.1	1.91414	0.0104485	NA
F35F10.7	F35F10.7	1.90437	0.0446068	NA
K09C8.3	nas-10	1.90186	0.0175257	Contig37-snapTAU.18
F47B8.10	F47B8.10	1.89278	0.0155653	NA
B0507.8	B0507.8	1.89161	0.0216815	NA
T04H1.7	ugt-55	1.88865	0.0129605	NA
C41G7.8	C41G7.8	1.88805	0.0310273	NA
K12G11.1	sulp-4	1.88683	0.0309978	Contig136-snapTAU.16
Y59A8B.19	Y59A8B.19	1.87118	0.0217559	NA
Y50D4B.2	Y50D4B.2	1.86392	0.0284244	NA
F35C11.1	nlp-5	1.85773	0.0205797	NA
F56C4.4	F56C4.4	1.85473	0.0255644	NA
B0284.2	B0284.2	1.85001	0.0145903	NA
ZK930.2	ZK930.2	1.84975	0.0383752	Contig24-snapTAU.27
Y51B9A.9	Y51B9A.9	1.84378	0.0371663	NA
C30H6.12	C30H6.12	1.82636	0.0303906	NA
Y46H3A.5	Y46H3A.5	1.82312	0.0273368	NA
F35D11.3	F35D11.3	1.82	0.0400781	Contig5-snapTAU.128
F08G2.4	F08G2.4	1.81741	0.0373417	NA
F13C5.1	F13C5.1	1.80991	0.0187263	NA
C52D10.11	flp-17	1.80689	0.0137665	Contig81-snapTAU.7
W04G5.11	W04G5.11	1.8047	0.021754	NA
C35B8.3	C35B8.3	1.79357	0.0462882	Contig18-snapTAU.234
W04B5.2	W04B5.2	1.7891	0.0326694	NA
R05D8.7	R05D8.7	1.78476	0.0141988	NA
F59E11.7	F59E11.7	1.78352	0.0171506	NA
K07B1.5	acl-14	1.77547	0.0374033	Contig0-snapTAU.353
D2096.7	D2096.7	1.77196	0.0446316	NA
C18A11.2	C18A11.2	1.76895	0.0408849	NA
F57B9.5	byn-1	1.76658	0.0298099	Contig35-snapTAU.98
M03A1.8	M03A1.8	1.76531	0.0430346	NA
Y37H2C.1	Y37H2C.1	1.76496	0.0201354	NA
F42C5.3	F42C5.3	1.76026	0.0215407	NA
F56B3.7	ugt-52	1.76001	0.0383586	NA
Y10G11A.2	dlc-3	1.75864	0.01439	NA
K04F1.15	alh-2	1.7531	0.0179051	NA
C38C6.8	C38C6.8	1.7487	0.0417712	NA
ZK863.8	ZK863.8	1.7475	0.0161162	Contig30-snapTAU.22
F16H6.10	F16H6.10	1.74699	0.0459513	NA
W10C8.4	W10C8.4	1.74583	0.0349048	NA
T19B10.3	T19B10.3	1.74419	0.0276929	Contig70-snapTAU.49
F01D4.8	F01D4.8	1.73975	0.0141905	NA
F10B5.3	F10B5.3	1.73812	0.0475541	NA
C46F4.2	acs-17	1.73742	0.0417638	Contig4-snapTAU.421
B0252.8	B0252.8	1.73387	0.0204154	NA
T08A9.13	T08A9.13	1.73381	0.028301	NA
W02D3.1	W02D3.1	1.73317	0.0466473	Contig66-snapTAU.120
ZC155.8	ZC155.8	1.72995	0.0462727	NA
Y43F8B.21	Y43F8B.21	1.72989	0.0239953	NA
T04H1.9	tbb-6	1.72468	0.0330489	NA
Y43C5A.7	Y43C5A.7	1.72236	0.0397561	NA
T04A6.1	T04A6.1	1.71877	0.0430199	NA
F40H3.4	fkh-8	1.71795	0.0302475	NA
C46H11.10	C46H11.10	1.71692	0.0433171	NA
Y4C6B.7	Y4C6B.7	1.71532	0.042389	NA
M01G12.14	M01G12.14	1.7152	0.0388351	NA
R11G10.1	avr-15	1.71187	0.0332446	Contig0-snapTAU.606
K09F6.9	K09F6.9	1.71183	0.0295196	NA
B0563.5	B0563.5	1.70735	0.0346963	NA
C41C4.7	ctns-1	1.70719	0.0370284	Contig31-snapTAU.341
T07D10.6	flp-33	1.70215	0.0364809	NA
C01A2.7	nlp-38	1.69996	0.0315548	NA
C36A4.3	cyp-25A3	1.69753	0.0407045	Contig25-snapTAU.122
K02G10.4	flp-11	1.69752	0.0440646	Contig135-snapTAU.11
R08B4.4	R08B4.4	1.69734	0.0297762	NA
T09F5.9	clec-47	1.69375	0.0246532	NA
VK10D6R.1	cnc-10	1.69294	0.0406395	NA
C05A9.1	pgp-5	1.69237	0.0139207	NA
R119.4	pqn-59	1.69121	0.0355933	Contig95-snapTAU.8
T25C12.2	spp-9	1.69016	0.0190479	NA
C23H5.11	C23H5.11	1.67652	0.0332866	Contig12-snapTAU.218
F52A8.4	glb-18	1.67632	0.0477553	Contig256-snapTAU.3
T10B9.4	cyp-13A8	1.67259	0.0141905	NA
C37H5.6	C37H5.6	1.67088	0.0240785	Contig30-snapTAU.194
C17B7.10	C17B7.10	1.6696	0.0181039	NA
F10E9.1	F10E9.1	1.66947	0.0354653	NA
F02E11.7	F02E11.7	1.6606	0.0200846	NA
T28A11.20	T28A11.20	1.65955	0.0302475	NA
ZC239.16	ZC239.16	1.65917	0.0319776	NA
F29G9.6	dhs-17	1.65777	0.0407045	Contig47-snapTAU.134
T28A11.2	T28A11.2	1.65705	0.0398062	NA
F57C9.6	F57C9.6	1.65279	0.0115075	Contig120-snapTAU.54
K10C8.2	K10C8.2	1.65038	0.0195377	Contig14-snapTAU.172
C25H3.1	C25H3.1	1.64798	0.0320256	NA
F22E5.6	F22E5.6	1.6474	0.0353091	NA
B0213.3	nlp-28	1.64682	0.0364089	NA
Y41D4A.2	col-108	1.64356	0.0137665	NA
F42C5.4	F42C5.4	1.64144	0.0169762	NA
F58E10.3	F58E10.3	1.6393	0.0456075	Contig0-snapTAU.39
Y106G6E.3	Y106G6E.3	1.63773	0.0421806	NA
ZC196.6	ZC196.6	1.63705	0.0312951	NA
Y48A6A.1	zig-5	1.6305	0.0302475	Contig13-snapTAU.334
C54C6.7	C54C6.7	1.6296	0.0436608	NA
ZK1037.4	nhr-246	1.62942	0.0462653	NA
F44G3.8	fbxa-144	1.62498	0.0226444	NA
R186.1	R186.1	1.60975	0.0292608	NA
Y113G7B.14	Y113G7B.14	1.60089	0.0344073	NA
M01G12.9	M01G12.9	1.59334	0.0296005	NA
Y34F4.4	Y34F4.4	1.59	0.0464043	NA
Y23B4A.2	Y23B4A.2	1.58932	0.0286217	Contig4-snapTAU.319
F22F1.3	F22F1.3	1.5882	0.0495934	NA
Y57G11C.20	Y57G11C.20	1.58647	0.0328763	NA
F46B3.1	F46B3.1	1.57041	0.0473028	NA
ZC416.4	kgb-2	1.56832	0.0483823	NA
C13D9.1	srr-6	1.56512	0.0190479	NA
T22E5.1	T22E5.1	1.56385	0.0319538	NA
F52D2.8	fbxa-46	1.56353	0.0491961	NA
M04G12.3	gcy-34	1.56325	0.0255644	NA
F11A5.10	glc-1	1.55469	0.028483	NA
ZC455.1	ZC455.1	1.54252	0.0301957	Contig30-snapTAU.109
F55A4.7	F55A4.7	1.54128	0.0360861	Contig37-snapTAU.74
T13F2.8	cav-1	1.53461	0.0428511	Contig87-snapTAU.28
F44F4.1	F44F4.1	1.53436	0.0371663	Contig6-snapTAU.379
T22C1.11	T22C1.11	1.52929	0.0366513	NA
F08H9.4	F08H9.4	1.5278	0.0330946	NA
C14A6.2	C14A6.2	1.52398	0.0299471	NA
F48E8.8	F48E8.8	1.52128	0.0405627	NA
Y6E2A.5	Y6E2A.5	1.52025	0.0474121	NA
W03F8.6	W03F8.6	1.51678	0.0181898	NA
Y69H2.10	Y69H2.10	1.51376	0.0248455	NA
C46F9.3	math-24	1.50541	0.0497719	NA
W10G11.1	W10G11.1	1.50531	0.025856	NA
F02G3.1	ncam-1	1.5037	0.0310742	Contig4-snapTAU.387
F08C6.4	sto-1	1.49647	0.044928	NA
W07E6.3	W07E6.3	1.49616	0.0477274	NA
C39E9.2	scl-5	1.48845	0.0459513	Contig113-snapTAU.56
ZK180.7	ZK180.7	1.47016	0.0293696	NA
B0213.10	cyp-34A5	1.46496	0.0193976	NA
F59F3.6	F59F3.6	1.4639	0.0280238	Contig50-snapTAU.68
C53D5.2	C53D5.2	1.45888	0.0436608	NA
Y26D4A.20	Y26D4A.20	1.45711	0.0354397	NA
R12E2.13	R12E2.13	1.45664	0.034839	Contig21-snapTAU.58
F28D1.6	F28D1.6	1.44589	0.0462347	NA
Y17G7B.14	arrd-8	1.44427	0.0299471	NA
Y43F8B.14	Y43F8B.14	1.43692	0.0292608	NA
C08E3.10	fbxa-158	1.43691	0.028301	NA
C53A5.17	C53A5.17	1.42901	0.0473182	Contig70-snapTAU.36
K09F6.10	K09F6.10	1.42866	0.0189663	NA
K01A6.7	K01A6.7	1.42156	0.0367278	NA
F36G3.3	F36G3.3	1.41392	0.028483	Contig54-snapTAU.76
C08E3.9	fbxa-166	1.41102	0.0458688	NA
Y39B6A.33	Y39B6A.33	1.40914	0.0332866	Contig0-snapTAU.308
C08D8.1	C08D8.1	1.40745	0.0378517	NA
F39G3.1	ugt-61	1.4074	0.0323488	NA
Y41D4B.8	nhr-92	1.40631	0.0360412	NA
F56A12.2	F56A12.2	1.40122	0.0322674	NA
C54D10.5	C54D10.5	1.3998	0.0476142	Contig0-snapTAU.245
M195.3	amt-3	1.3782	0.0261763	Contig33-snapTAU.34
Y4C6B.3	Y4C6B.3	1.37395	0.0332866	NA
C47E8.11	C47E8.11	1.37291	0.0309978	NA
F20D6.3	srp-8	1.37131	0.0431514	NA
T05A7.7	T05A7.7	1.36831	0.0490587	Contig97-snapTAU.88
F26D11.6	F26D11.6	1.36333	0.0402585	NA
Y105E8B.3	riok-2	1.34469	0.035066	NA
F20D1.5	arl-7	1.3408	0.0496005	NA
C07A12.1	ham-2	1.33762	0.043717	NA
T07A9.9	T07A9.9	1.33286	0.0255644	Contig170-snapTAU.11
Y51H4A.17	sta-1	1.32551	0.0378333	Contig43-snapTAU.152
W10C8.6	W10C8.6	1.31218	0.0440183	Contig3-snapTAU.523
D2013.3	D2013.3	1.2997	0.0333836	NA
K05F6.10	K05F6.10	1.27518	0.0371206	NA
T19E7.6	T19E7.6	1.2745	0.038707	Contig27-snapTAU.92
C36H8.2	inx-6	1.26277	0.0312245	Contig1-snapTAU.537
Y51H7BR.3	Y51H7BR.3	1.23012	0.0409206	NA
C06E4.3	C06E4.3	1.22603	0.044928	NA
K08E7.7	cul-6	1.19615	0.04387	NA
C01B10.5	hil-7	1.18705	0.0434784	NA
B0361.4	B0361.4	1.18188	0.0473028	Contig11-snapTAU.202
F14D7.4	F14D7.4	1.16876	0.043019	NA
C05D11.5	C05D11.5	-1.12849	0.0486582	Contig31-snapTAU.52
F17B5.8	F17B5.8	-1.14097	0.0483814	NA
T22C1.5	T22C1.5	-1.14347	0.0497781	NA
Y48G8AL.11	haf-6	-1.21953	0.0478593	Contig109-snapTAU.28
C01H6.1	col-61	-1.22372	0.0470196	NA
R07B1.3	scav-5	-1.28101	0.039932	NA
Y71G12B.11	Y71G12B.11	-1.29546	0.0309978	Contig310-snapTAU.2
C38C3.8	C38C3.8	-1.29909	0.0446017	NA
T20F5.4	T20F5.4	-1.30134	0.0483389	NA
F59A6.5	F59A6.5	-1.30871	0.0398281	Contig35-snapTAU.88
F08C6.1	adt-2	-1.31908	0.0420159	Contig37-snapTAU.54
T19D7.3	lpr-7	-1.33118	0.0433171	NA
M7.12	M7.12	-1.3366	0.0363674	Contig45-snapTAU.168
B0395.2	mboa-1	-1.3383	0.0440646	Contig1-snapTAU.246
F38H4.9	let-92	-1.34949	0.0467985	Contig41-snapTAU.78
F26E4.8	tba-1	-1.35809	0.0417638	Contig31-snapTAU.268
C26C6.3	nas-36	-1.36069	0.0458408	Contig21-snapTAU.253
Y38H6C.16	Y38H6C.16	-1.36119	0.0395882	Contig24-snapTAU.185
F11C1.5	F11C1.5	-1.37443	0.0429802	Contig37-snapTAU.10
F55A11.5	bus-18	-1.40311	0.0315932	Contig30-snapTAU.212
F56F11.3	klf-1	-1.40673	0.0371394	Contig73-snapTAU.57
F52E1.5	F52E1.5	-1.41079	0.0368772	NA
T21G5.6	T21G5.6	-1.4253	0.0383752	NA
ZC449.2	ZC449.2	-1.42958	0.0326694	Contig127-snapTAU.39
ZK829.3	ZK829.3	-1.43569	0.0197578	Contig41-snapTAU.225
F54E7.6	F54E7.6	-1.4357	0.0189663	Contig35-snapTAU.324
F53G12.3	duox-2	-1.45352	0.0448547	NA
ZK899.4	tba-8	-1.46205	0.0381063	NA
T06A4.1	T06A4.1	-1.46533	0.0276149	Contig10-snapTAU.305
T11B7.4	alp-1	-1.46538	0.0181039	Contig129-snapTAU.32
F36A4.10	col-34	-1.47521	0.0360861	Contig32-snapTAU.178
F39E9.1	F39E9.1	-1.48246	0.0325615	NA
F09G8.8	clec-160	-1.49174	0.0151592	Contig12-snapTAU.337
Y67A10A.1	oac-56	-1.49609	0.044928	Contig80-snapTAU.2
Y71G12B.25	Y71G12B.25	-1.50083	0.0224714	Contig55-snapTAU.59
K02G10.3	tmem-135	-1.5031	0.0338002	Contig63-snapTAU.29
F22E12.2	chw-1	-1.51229	0.0268699	Contig113-snapTAU.8
K04C2.2	K04C2.2	-1.51492	0.0452346	Contig251-snapTAU.2
C02E11.1	nra-4	-1.5173	0.0354397	Contig11-snapTAU.330
C54D1.4	alh-10	-1.52032	0.0488712	NA
C47E12.6	C47E12.6	-1.52221	0.0364809	Contig125-snapTAU.42
C44B7.10	C44B7.10	-1.52652	0.0332658	Contig75-snapTAU.176
Y116A8C.35	uaf-2	-1.52818	0.0323349	Contig72-snapTAU.96
C03H5.5	C03H5.5	-1.53181	0.0474896	NA
R03H4.6	bus-1	-1.53559	0.0420159	NA
F32E10.3	clec-180	-1.54158	0.0355683	Contig61-snapTAU.87
F58H1.2	F58H1.2	-1.54461	0.0360412	NA
F08D12.1	F08D12.1	-1.54868	0.0403608	Contig31-snapTAU.374
C54C8.4	C54C8.4	-1.55376	0.0191833	NA
F37B12.1	F37B12.1	-1.55521	0.0304927	Contig7-snapTAU.374
T19H12.9	ugt-12	-1.55592	0.0302475	NA
Y67A10A.8	paqr-3	-1.5577	0.0252827	Contig104-snapTAU.6
F23B12.5	F23B12.5	-1.56849	0.0474896	Contig0-snapTAU.597
K08F4.2	K08F4.2	-1.57064	0.0487728	Contig133-snapTAU.31
F57B7.4	mig-17	-1.57467	0.0331822	Contig0-snapTAU.769
F36A4.7	ama-1	-1.57749	0.0375339	NA
C40H1.4	elo-4	-1.58095	0.0477536	Contig13-snapTAU.383
Y71D11A.1	cdh-12	-1.58728	0.0411629	Contig139-snapTAU.21
F27D4.1	F27D4.1	-1.58867	0.04051	Contig10-snapTAU.580
C01B9.1	C01B9.1	-1.58995	0.037729	NA
ZK177.4	ZK177.4	-1.59807	0.0215923	Contig31-snapTAU.363
B0399.2	oac-1	-1.60372	0.0413974	NA
T23G11.6	T23G11.6	-1.6142	0.0468618	Contig100-snapTAU.115
T27A3.1	T27A3.1	-1.61781	0.0310423	Contig10-snapTAU.521
Y22D7AL.11	Y22D7AL.11	-1.62449	0.0444997	NA
T02G5.9	kars-1	-1.63907	0.0328763	Contig19-snapTAU.297
F47G4.7	smd-1	-1.64041	0.0175563	Contig51-snapTAU.172
F10A3.4	F10A3.4	-1.64203	0.0414053	NA
Y71H2AM.5	Y71H2AM.5	-1.64875	0.0168261	Contig35-snapTAU.301
F54D11.1	pmt-2	-1.65902	0.0330489	Contig53-snapTAU.140
K01G5.4	ran-1	-1.66376	0.0388171	Contig112-snapTAU.2
H17B01.4	H17B01.4	-1.66801	0.0462653	Contig31-snapTAU.106
C06B8.2	C06B8.2	-1.67271	0.0174334	NA
F53B3.6	F53B3.6	-1.67651	0.0332866	Contig8-snapTAU.68
F09F7.4	F09F7.4	-1.68114	0.0464124	Contig99-snapTAU.36
C34F6.8	idh-2	-1.68208	0.0413974	NA
ZK669.2	ZK669.2	-1.68234	0.0350144	NA
F01G10.9	F01G10.9	-1.69073	0.0367499	NA
C09E8.2	lips-7	-1.69507	0.0401696	Contig75-snapTAU.100
C46G7.4	pqn-22	-1.69532	0.0303424	Contig87-snapTAU.21
C43F9.11	C43F9.11	-1.69604	0.0137665	Contig61-snapTAU.45
K10G6.2	dos-2	-1.6975	0.0172827	Contig58-snapTAU.6
B0222.7	col-145	-1.7012	0.0493194	NA
C14B9.2	C14B9.2	-1.7034	0.0398996	Contig11-snapTAU.227
C47B2.3	tba-2	-1.70499	0.0268211	NA
T09A5.11	ostb-1	-1.71456	0.0356987	Contig31-snapTAU.323
T26C5.2	T26C5.2	-1.71702	0.0434942	Contig5-snapTAU.440
F41C3.11	F41C3.11	-1.72038	0.0364089	Contig24-snapTAU.41
ZK484.2	haf-9	-1.72208	0.0166215	Contig25-snapTAU.273
C14A6.1	clec-48	-1.73507	0.014581	NA
T02G5.8	kat-1	-1.73654	0.0189663	Contig6-snapTAU.317
C32E8.8	ptr-2	-1.74201	0.0384161	Contig22-snapTAU.281
C07D8.6	C07D8.6	-1.74913	0.0389405	Contig44-snapTAU.199
R05G6.7	R05G6.7	-1.75062	0.0413974	Contig17-snapTAU.71
C15H9.6	hsp-3	-1.75816	0.0413757	Contig19-snapTAU.321
Y62E10A.13	Y62E10A.13	-1.76131	0.0396806	Contig104-snapTAU.81
F23H12.5	F23H12.5	-1.76358	0.0176134	NA
B0511.1	fkb-7	-1.76629	0.0464673	Contig60-snapTAU.30
F46C8.2	col-174	-1.76886	0.0171635	NA
Y59A8B.20	lon-8	-1.77347	0.0182575	Contig146-snapTAU.9
F17E9.10	his-32	-1.77867	0.0299471	NA
C03H5.1	clec-10	-1.77882	0.019381	NA
C07D10.4	nas-7	-1.78031	0.0496005	Contig11-snapTAU.25
R148.3	R148.3	-1.78892	0.0365449	NA
W03F11.5	W03F11.5	-1.79081	0.0077027	Contig3-snapTAU.353
K08E3.5	K08E3.5	-1.79293	0.0283181	Contig71-snapTAU.109
T19C4.1	T19C4.1	-1.79554	0.0172106	Contig14-snapTAU.441
Y113G7A.3	sec-23	-1.80097	0.0252888	Contig9-snapTAU.137
ZC334.12	ZC334.12	-1.80539	0.0486582	NA
F41E6.14	oac-29	-1.80804	0.0332866	Contig23-snapTAU.113
R12C12.10	R12C12.10	-1.81499	0.0215407	NA
F28D1.9	acs-20	-1.81923	0.0382944	NA
D1025.2	D1025.2	-1.81973	0.0473182	NA
ZK185.3	ZK185.3	-1.82577	0.0137665	NA
F46F3.3	F46F3.3	-1.83413	0.0217859	Contig73-snapTAU.42
Y57A10B.3	btb-14	-1.83608	0.0213888	NA
F57C12.1	nas-38	-1.83814	0.0364595	Contig4-snapTAU.321
T27A10.6	T27A10.6	-1.84017	0.0082892	Contig4-snapTAU.351
F42A10.5	F42A10.5	-1.84125	0.0190479	Contig82-snapTAU.27
F16F9.2	dpy-6	-1.85763	0.0382944	Contig56-snapTAU.131
C11H1.9	C11H1.9	-1.86148	0.0467985	NA
C06E7.4	C06E7.4	-1.86359	0.0369041	NA
F33H2.8	F33H2.8	-1.86441	0.0444997	NA
F18F11.4	F18F11.4	-1.88439	0.0326694	Contig10-snapTAU.124
K07C5.4	K07C5.4	-1.88636	0.0252827	Contig89-snapTAU.46
C06A8.1	C06A8.1	-1.89714	0.0413974	Contig5-snapTAU.194
K03B8.6	K03B8.6	-1.90312	0.0189925	Contig14-snapTAU.529
C44H4.2	sym-5	-1.90579	0.0171635	Contig54-snapTAU.133
C05D12.3	C05D12.3	-1.90967	0.0179351	NA
C37C3.6	mig-6	-1.91044	0.0213888	Contig121-snapTAU.27
C45G7.4	C45G7.4	-1.91277	0.0326694	Contig109-snapTAU.71
F59A2.3	cri-3	-1.91477	0.0303333	Contig142-snapTAU.33
C34C12.6	C34C12.6	-1.91968	0.0228111	Contig46-snapTAU.2
C25F6.3	dpyd-1	-1.92191	0.0434949	Contig37-snapTAU.6
T27A10.3	ckc-1	-1.9235	0.0333337	Contig77-snapTAU.68
F53H4.3	F53H4.3	-1.9244	0.0397561	Contig19-snapTAU.312
ZK1010.7	col-97	-1.93341	0.0166215	NA
T19A5.3	T19A5.3	-1.93354	0.0230117	Contig14-snapTAU.540
H02K04.1	clec-229	-1.94117	0.0127679	NA
C31C9.2	C31C9.2	-1.94853	0.019518	Contig7-snapTAU.205
ZK1307.1	ZK1307.1	-1.94939	0.0346963	Contig31-snapTAU.325
W07A12.6	oac-54	-1.95473	0.0376467	NA
B0205.4	B0205.4	-1.95522	0.017221	Contig162-snapTAU.12
Y38F2AR.2	trap-3	-1.95751	0.0467465	Contig61-snapTAU.101
T22F3.3	T22F3.3	-1.96333	0.0151592	Contig14-snapTAU.346
F01D5.6	F01D5.6	-1.96735	0.00744445	Contig65-snapTAU.37
ZK512.1	ZK512.1	-1.97735	0.00988368	NA
C01H6.8	C01H6.8	-1.97762	0.0189925	NA
T06D8.10	T06D8.10	-1.97781	0.0443814	Contig24-snapTAU.129
ZC84.1	ZC84.1	-1.98068	0.0161086	NA
F56D3.1	F56D3.1	-1.99066	0.00888179	Contig187-snapTAU.9
Y47D3B.1	Y47D3B.1	-1.99248	0.0127285	Contig80-snapTAU.94
Y46G5A.29	Y46G5A.29	-1.99344	0.00573632	NA
H28O16.1	H28O16.1	-1.9947	0.0121399	Contig95-snapTAU.21
R09H10.4	ptr-14	-1.99525	0.00614586	Contig126-snapTAU.68
K06C4.5	his-17	-2.00046	0.0315932	NA
C29F3.5	clec-230	-2.0042	0.0273368	NA
C29E4.8	let-754	-2.01223	0.0090461	Contig44-snapTAU.198
F41E6.5	F41E6.5	-2.01286	0.0236912	Contig30-snapTAU.240
W09G12.10	W09G12.10	-2.02947	0.00881055	Contig109-snapTAU.11
F54C9.1	iff-2	-2.04138	0.0497781	NA
Y63D3A.5	tfg-1	-2.04159	0.0376467	Contig100-snapTAU.20
W09D6.6	hmt-1	-2.04812	0.0168972	Contig69-snapTAU.41
Y42H9B.1	col-115	-2.05164	0.0298479	NA
F27D9.6	dhs-29	-2.05394	0.0351356	Contig88-snapTAU.44
K02F2.2	ahcy-1	-2.05559	0.00573632	Contig118-snapTAU.27
C32D5.12	C32D5.12	-2.05946	0.00929736	Contig31-snapTAU.283
C45E5.1	C45E5.1	-2.06184	0.0145882	NA
F22B8.6	cth-1	-2.06269	0.0375339	NA
F56H1.1	che-14	-2.06307	0.0400815	Contig10-snapTAU.377
R08B4.1	grd-1	-2.07212	0.0243741	NA
F35D2.2	F35D2.2	-2.07615	0.0171635	Contig1-snapTAU.521
ZK154.1	ZK154.1	-2.0968	0.0375339	Contig1-snapTAU.407
R193.2	R193.2	-2.10199	0.0250618	Contig85-snapTAU.93
W02D7.2	clec-218	-2.10716	0.0140699	NA
R148.7	R148.7	-2.11582	0.00519209	NA
F10G7.2	tsn-1	-2.11915	0.0117877	Contig33-snapTAU.239
Y46G5A.38	Y46G5A.38	-2.12317	0.00894278	NA
D1054.9	D1054.9	-2.13117	0.0121399	Contig0-snapTAU.234
Y11D7A.9	Y11D7A.9	-2.13282	0.0383752	Contig125-snapTAU.33
C44C1.1	C44C1.1	-2.13328	0.0221186	Contig1-snapTAU.433
C01F1.3	C01F1.3	-2.13584	0.0239953	Contig33-snapTAU.49
ZC376.2	ZC376.2	-2.13849	0.00821153	NA
W07A12.7	rhy-1	-2.13896	0.0259052	Contig79-snapTAU.56
F57B9.6	inf-1	-2.141	0.0365449	Contig1-snapTAU.262
Y65B4BR.2	lpr-1	-2.14596	0.0457782	NA
K07A3.1	fbp-1	-2.14601	0.0275972	Contig37-snapTAU.162
F49C5.11	F49C5.11	-2.14701	0.0166215	NA
K02E10.4	K02E10.4	-2.14782	0.00677987	Contig50-snapTAU.162
F38A1.1	clec-170	-2.15219	0.0198649	NA
F26A1.9	F26A1.9	-2.15468	0.0090461	NA
K07F5.9	ssp-10	-2.15644	0.0366513	NA
Y57G11C.15	Y57G11C.15	-2.17391	0.0116255	Contig41-snapTAU.6
F47B10.7	acbp-3	-2.18215	0.0422262	Contig19-snapTAU.331
F13B6.1	F13B6.1	-2.18504	0.0193976	NA
C34H4.4	col-107	-2.18779	0.0445905	Contig5-snapTAU.510
T05F1.1	nra-2	-2.18851	0.0168313	Contig100-snapTAU.49
Y22D7AL.10	Y22D7AL.10	-2.19512	0.00753447	Contig11-snapTAU.460
B0495.7	B0495.7	-2.20322	0.0458916	Contig7-snapTAU.223
ZK377.1	wrt-6	-2.21614	0.0113702	NA
F18E9.4	F18E9.4	-2.22722	0.0302475	NA
D2023.8	D2023.8	-2.22859	0.0324113	NA
C29E6.1	let-653	-2.23372	0.0404712	Contig446-snapTAU.1
R09F10.4	inx-5	-2.23496	0.0413757	NA
JC8.12	JC8.12	-2.23923	0.0123386	Contig41-snapTAU.217
C29E4.15	C29E4.15	-2.24034	0.0169557	NA
F17A9.3	F17A9.3	-2.2417	0.0364089	NA
F37B4.2	ifc-1	-2.24297	0.0393113	NA
Y71D11A.3	Y71D11A.3	-2.24315	0.0194708	Contig11-snapTAU.77
W01B11.3	nol-5	-2.25962	0.0457782	Contig100-snapTAU.86
F23H12.4	sqt-3	-2.27105	0.0190479	NA
K10C2.1	K10C2.1	-2.27534	0.0332866	Contig1-snapTAU.549
Y54G2A.45	Y54G2A.45	-2.27739	0.0361358	NA
F32D8.7	F32D8.7	-2.28277	0.00515552	Contig30-snapTAU.318
M03F4.7	calu-1	-2.28878	0.0137665	Contig4-snapTAU.85
ZC250.3	ZC250.3	-2.2892	0.00614586	Contig81-snapTAU.38
Y41E3.2	dpy-4	-2.29429	0.0188804	Contig57-snapTAU.77
C02D5.1	acdh-6	-2.29642	0.0415796	Contig140-snapTAU.35
T23G5.1	rnr-1	-2.29746	0.0264325	Contig11-snapTAU.573
C16C8.2	C16C8.2	-2.29763	0.0264178	Contig97-snapTAU.56
W08E12.7	W08E12.7	-2.29907	0.021397	NA
T10B10.2	ucr-2.2	-2.29982	0.0445967	Contig49-snapTAU.108
F41E7.8	cnc-8	-2.30289	0.013622	NA
C15F1.2	C15F1.2	-2.3133	0.0087686	Contig24-snapTAU.272
D2023.2	pyc-1	-2.31698	0.0204207	Contig30-snapTAU.339
F38A6.4	F38A6.4	-2.31719	0.00560903	Contig14-snapTAU.350
C15H9.7	C15H9.7	-2.31837	0.0197578	Contig81-snapTAU.25
F46E10.9	dpy-11	-2.32157	0.00448417	Contig39-snapTAU.128
ZC334.11	ins-27	-2.32397	0.025856	NA
C05D11.11	mel-32	-2.32811	0.0302475	Contig71-snapTAU.48
ZK455.1	aco-1	-2.32997	0.00974504	Contig50-snapTAU.60
C50D2.1	C50D2.1	-2.33167	0.0233077	Contig24-snapTAU.201
C26F1.5	grl-10	-2.33265	0.0235179	Contig0-snapTAU.244
C29F3.2	wrt-8	-2.33461	0.0298093	NA
F42A8.1	F42A8.1	-2.34059	0.0239953	Contig31-snapTAU.198
C24F3.1	tram-1	-2.34075	0.0248455	Contig139-snapTAU.3
F30A10.2	F30A10.2	-2.34088	0.00515552	NA
B0213.5	nlp-30	-2.34302	0.00627965	NA
W08D2.6	col-123	-2.35057	0.0252888	NA
C33B4.2	C33B4.2	-2.35503	0.0206687	Contig5-snapTAU.544
C14H10.1	C14H10.1	-2.36085	0.0179351	Contig4-snapTAU.374
Y39E4A.3	Y39E4A.3	-2.36991	0.0171635	Contig46-snapTAU.61
F56A8.3	F56A8.3	-2.37282	0.0233641	NA
F49E12.6	F49E12.6	-2.37896	0.00627965	Contig65-snapTAU.25
C13C12.2	C13C12.2	-2.38354	0.00515552	Contig39-snapTAU.90
W03D2.4	pcn-1	-2.38418	0.0204154	Contig125-snapTAU.7
F46F11.7	F46F11.7	-2.38689	0.0137665	NA
C34E7.4	C34E7.4	-2.39154	0.0167206	NA
Y54F10AM.8	Y54F10AM.8	-2.39293	0.0307703	Contig98-snapTAU.16
M03F4.6	M03F4.6	-2.40057	0.0477553	Contig4-snapTAU.84
Y73E7A.8	Y73E7A.8	-2.40167	0.00498251	NA
T11F9.9	col-157	-2.40655	0.013786	NA
C05E4.9	gei-7	-2.41824	0.0164562	Contig14-snapTAU.542
F28C6.5	F28C6.5	-2.42167	0.0114466	Contig58-snapTAU.93
F58G1.5	lips-9	-2.42174	0.0141905	Contig23-snapTAU.78
F01G12.5	let-2	-2.42234	0.00897112	Contig18-snapTAU.10
Y51A2D.4	hmit-1.1	-2.42739	0.0378801	NA
T25C8.2	act-5	-2.44527	0.0377417	Contig221-snapTAU.3
C38C6.3	C38C6.3	-2.44719	0.00716947	Contig36-snapTAU.143
T10E10.5	col-169	-2.45003	0.0367719	NA
F35H10.10	F35H10.10	-2.4553	0.0228651	Contig126-snapTAU.73
F53H8.3	F53H8.3	-2.45893	0.0264031	Contig198-snapTAU.6
Y54F10AM.6	Y54F10AM.6	-2.4733	0.00821153	Contig35-snapTAU.173
T03F1.3	pgk-1	-2.48507	0.0181898	Contig1-snapTAU.25
EGAP7.1	dpy-3	-2.48621	0.0115869	Contig19-snapTAU.300
F15B9.8	F15B9.8	-2.49649	0.013883	Contig30-snapTAU.321
C01B12.1	sqt-2	-2.49783	0.00589517	Contig31-snapTAU.333
C34G6.2	tyr-4	-2.50118	0.0410109	Contig10-snapTAU.565
ZC513.8	col-43	-2.50298	0.0382944	NA
F27D9.5	pcca-1	-2.50312	0.0277456	NA
Y17D7B.7	Y17D7B.7	-2.5073	0.00541124	NA
F22F4.1	F22F4.1	-2.51859	0.0266173	Contig4-snapTAU.216
ZC455.10	fkb-4	-2.52244	0.0360412	NA
BE10.2	agmo-1	-2.52768	0.0443231	Contig1-snapTAU.336
F52E4.1	pccb-1	-2.53183	0.015938	NA
R09H10.5	R09H10.5	-2.53194	0.0360709	Contig56-snapTAU.55
F55F8.1	ptr-10	-2.53219	0.0193656	NA
Y39A1A.21	Y39A1A.21	-2.53271	0.0253852	NA
F26C11.1	F26C11.1	-2.54161	0.00928946	NA
R11A5.7	R11A5.7	-2.54427	0.0168887	Contig25-snapTAU.243
F53B1.4	F53B1.4	-2.55186	0.0457782	NA
Y38A10A.2	Y38A10A.2	-2.5552	0.00543406	Contig7-snapTAU.121
C02F4.4	C02F4.4	-2.55583	0.0141905	NA
W10G6.3	mua-6	-2.55644	0.0158041	NA
ZC449.1	ZC449.1	-2.56153	0.0162777	Contig127-snapTAU.38
T13B5.3	pho-14	-2.56641	0.0332866	Contig36-snapTAU.249
Y53F4B.30	gst-27	-2.56964	0.0467845	NA
F23C8.5	F23C8.5	-2.57277	0.0319776	Contig141-snapTAU.16
W05G11.6	W05G11.6	-2.58118	0.0427526	Contig11-snapTAU.295
D1014.5	D1014.5	-2.58885	0.0196298	NA
F41E6.2	grd-5	-2.59175	0.0206934	Contig9-snapTAU.346
F44E2.4	F44E2.4	-2.59812	0.0171635	Contig35-snapTAU.310
W10C8.5	W10C8.5	-2.60043	0.0204317	Contig11-snapTAU.355
R74.2	R74.2	-2.60125	0.00614586	Contig35-snapTAU.86
Y71F9AM.6	trap-1	-2.60228	0.0158169	NA
F01G10.10	F01G10.10	-2.60348	0.0383503	Contig12-snapTAU.322
K08E5.3	mua-3	-2.60633	0.0109768	Contig2-snapTAU.545
F59B8.2	idh-1	-2.60984	0.00838066	Contig104-snapTAU.84
C45B2.2	C45B2.2	-2.61531	0.0082892	NA
F41E7.4	fip-5	-2.61579	0.00777289	NA
Y67D8C.8	cpg-9	-2.62794	0.00883658	NA
M03B6.3	M03B6.3	-2.6709	0.00665173	Contig77-snapTAU.78
R186.6	R186.6	-2.6764	0.0103131	Contig146-snapTAU.13
C06A8.3	C06A8.3	-2.68363	0.0474623	Contig97-snapTAU.75
C47B2.6	gale-1	-2.70058	0.00956843	Contig100-snapTAU.78
R10H10.3	R10H10.3	-2.71346	0.00614586	NA
Y43F8C.13	Y43F8C.13	-2.71977	0.0323032	Contig137-snapTAU.17
F09G8.6	col-91	-2.7261	0.044928	NA
C54G6.5	spp-17	-2.72862	0.0326694	NA
T10G3.3	T10G3.3	-2.73756	0.00573632	Contig14-snapTAU.63
Y11D7A.5	Y11D7A.5	-2.74709	0.0181898	NA
T09B4.8	T09B4.8	-2.75044	0.0161086	Contig162-snapTAU.16
R53.2	R53.2	-2.77461	0.038707	Contig31-snapTAU.371
C15C8.3	C15C8.3	-2.78568	0.0224961	NA
F44F4.11	tba-4	-2.79203	0.0082892	NA
T01C3.7	fib-1	-2.79503	0.0150162	Contig20-snapTAU.273
R09B5.8	cnc-3	-2.80716	0.0127679	NA
T05C12.10	qua-1	-2.85935	0.00418969	Contig31-snapTAU.241
M153.1	M153.1	-2.87563	0.0182575	Contig15-snapTAU.337
Y53F4B.27	Y53F4B.27	-2.88449	0.0171624	Contig97-snapTAU.124
C44C1.5	C44C1.5	-2.89067	0.00498251	NA
F23B2.12	pcp-2	-2.89539	0.00643268	NA
Y32G9B.1	Y32G9B.1	-2.90638	0.0248455	Contig47-snapTAU.111
C39E9.3	col-131	-2.90951	0.00590346	NA
Y47D3B.10	dpy-18	-2.92645	0.00543406	NA
R57.2	R57.2	-2.93612	0.0409527	Contig1-snapTAU.189
C05C8.3	fkb-3	-2.96156	0.00821153	Contig0-snapTAU.205
C42D8.5	acn-1	-2.96609	0.00515698	Contig8-snapTAU.170
F38B6.5	col-172	-2.97055	0.0259052	NA
F19H8.2	F19H8.2	-2.982	0.0197578	NA
C14A4.9	C14A4.9	-2.99898	0.00498251	NA
R12C12.1	R12C12.1	-3.00275	0.00568708	Contig33-snapTAU.231
W06B11.4	hog-1	-3.00914	0.00879402	NA
F20H11.3	mdh-2	-3.02005	0.0116311	Contig35-snapTAU.143
Y66A7A.6	gly-8	-3.02033	0.00821153	Contig11-snapTAU.386
M02D8.1	M02D8.1	-3.02588	0.00418969	Contig8-snapTAU.214
K04H4.1	emb-9	-3.03817	0.0169441	Contig11-snapTAU.248
F12F6.9	col-128	-3.04858	0.00515552	NA
C49F8.3	C49F8.3	-3.04917	0.0282917	Contig4-snapTAU.215
T18H9.2	asp-2	-3.05111	0.0280238	Contig113-snapTAU.53
K08C7.3	epi-1	-3.06302	0.00498251	Contig13-snapTAU.433
C09E8.3	mlt-10	-3.06678	0.00483777	Contig83-snapTAU.60
Y116F11B.3	pcp-4	-3.06969	0.020421	NA
M195.1	col-77	-3.07862	0.0298099	NA
Y16B4A.2	Y16B4A.2	-3.08359	0.0185254	NA
C34G6.6	noah-1	-3.0858	0.00771733	Contig103-snapTAU.120
ZC328.1	cuti-1	-3.11523	0.00821153	Contig25-snapTAU.185
ZK678.5	wrt-4	-3.12369	0.00498251	Contig4-snapTAU.69
Y102A11A.5	Y102A11A.5	-3.12704	0.0087686	Contig98-snapTAU.69
T21D12.2	dpy-9	-3.12723	0.00515698	Contig7-snapTAU.231
W04C9.1	haf-4	-3.14106	0.0127975	NA
F29B9.9	col-111	-3.16659	0.00894278	Contig12-snapTAU.448
C31H2.2	dpy-8	-3.17553	0.0107329	Contig15-snapTAU.151
F48E8.1	lon-1	-3.1778	0.0252344	Contig11-snapTAU.445
ZC101.3	hhat-1	-3.18959	0.0204317	Contig75-snapTAU.168
R07E3.6	R07E3.6	-3.19399	0.00573632	Contig8-snapTAU.256
F52E4.6	wrt-2	-3.19438	0.0158375	NA
H03E18.1	H03E18.1	-3.20774	0.00418969	Contig18-snapTAU.54
C14B1.1	pdi-1	-3.21706	0.019518	NA
W07B8.5	cpr-5	-3.25809	0.0206687	Contig14-snapTAU.112
F57H12.6	F57H12.6	-3.2738	0.0103436	NA
H04M03.4	glf-1	-3.28441	0.0127679	Contig109-snapTAU.67
C46A5.3	col-14	-3.30636	0.0152914	Contig35-snapTAU.60
ZK84.1	ZK84.1	-3.30865	0.00821153	NA
ZK180.5	ZK180.5	-3.31507	0.00770022	NA
F35G2.4	phy-2	-3.31873	0.00543406	Contig61-snapTAU.116
F57B9.9	pqn-46	-3.32147	0.0101869	Contig11-snapTAU.86
C29E4.1	col-90	-3.32677	0.00498251	NA
ZK1025.7	bah-1	-3.32908	0.00590346	NA
K11D12.4	cpt-4	-3.35295	0.00541124	NA
H42K12.3	H42K12.3	-3.35417	0.00888179	Contig50-snapTAU.23
R12E2.7	R12E2.7	-3.36389	0.0235179	NA
Y37A1B.7	Y37A1B.7	-3.37168	0.0072241	Contig87-snapTAU.27
F32B5.1	F32B5.1	-3.38639	0.0171635	NA
F09B12.1	mlt-9	-3.39034	0.00560903	Contig32-snapTAU.118
F30B5.1	dpy-13	-3.39143	0.0190479	NA
T19C3.2	T19C3.2	-3.41285	0.00515552	Contig2-snapTAU.213
T25B6.2	T25B6.2	-3.42331	0.00573632	Contig19-snapTAU.226
Y65B4BR.6	grl-16	-3.42977	0.00821153	Contig60-snapTAU.52
T22H6.2	alh-13	-3.42989	0.0123964	Contig54-snapTAU.87
K07E8.3	sdz-24	-3.4437	0.0267024	NA
F36A4.6	col-33	-3.45733	0.00483777	NA
ZK1290.8	wrt-10	-3.48382	0.0189663	Contig36-snapTAU.6
C14F11.6	C14F11.6	-3.48965	0.00448417	Contig0-snapTAU.354
ZC123.1	ZC123.1	-3.49915	0.00560903	Contig74-snapTAU.28
ZK1025.5	ZK1025.5	-3.50182	0.00418969	NA
C07A12.4	pdi-2	-3.54392	0.00515552	Contig50-snapTAU.206
Y75B8A.20	grl-15	-3.54546	0.00573632	NA
ZK836.1	lon-3	-3.54792	0.0072241	NA
F29C12.1	pqn-32	-3.56746	0.00573632	Contig33-snapTAU.221
F15E6.2	lgc-22	-3.57842	0.00483777	Contig87-snapTAU.34
C52G5.2	C52G5.2	-3.59696	0.0315304	Contig50-snapTAU.226
C45B2.7	ptr-4	-3.64642	0.00498251	Contig56-snapTAU.40
B0491.2	sqt-1	-3.67458	0.00515552	Contig14-snapTAU.439
C44H4.3	sym-1	-3.68928	0.00656664	Contig54-snapTAU.134
F11G11.10	col-17	-3.69672	0.00426401	NA
C26B9.3	C26B9.3	-3.70731	0.00418969	Contig1-snapTAU.37
B0365.5	clec-225	-3.72375	0.00515552	Contig9-snapTAU.176
F19C7.7	col-110	-3.79838	0.0107915	NA
Y47D7A.5	grl-5	-3.81148	0.00821153	Contig0-snapTAU.278
T03G6.1	T03G6.1	-3.86331	0.00483777	Contig77-snapTAU.126
T02E9.2	grl-7	-3.8797	0.00821153	Contig14-snapTAU.68
F27C1.8	dpy-5	-3.9154	0.00558798	Contig10-snapTAU.443
F09B12.3	F09B12.3	-3.92488	0.00573632	Contig15-snapTAU.50
F52B11.3	noah-2	-3.96255	0.0176134	Contig465-snapTAU.1
Y38H6C.1	dct-16	-3.98534	0.00627965	NA
ZK1290.12	wrt-1	-3.9885	0.00418969	Contig36-snapTAU.5
F28H7.3	F28H7.3	-4.02209	0.0300296	Contig20-snapTAU.163
W04G3.1	lpr-6	-4.06068	0.00526477	Contig50-snapTAU.172
C38C6.6	tag-297	-4.06832	0.0137665	Contig75-snapTAU.162
R12E2.15	R12E2.15	-4.07658	0.0113702	NA
H23N18.5	H23N18.5	-4.07726	0.00498251	Contig9-snapTAU.131
F52D1.1	aagr-4	-4.116	0.00563034	Contig63-snapTAU.136
F53F1.5	F53F1.5	-4.12681	0.0111855	NA
C50F2.6	fkb-5	-4.1331	0.00777289	NA
T06G6.6	T06G6.6	-4.13331	0.00543406	NA
F09F9.2	F09F9.2	-4.14622	0.00448417	NA
W08F4.6	mlt-8	-4.17751	0.00426401	Contig33-snapTAU.4
Y47D7A.13	Y47D7A.13	-4.23126	0.00614586	NA
K08B12.1	K08B12.1	-4.24008	0.00821153	Contig18-snapTAU.225
T10B10.1	col-41	-4.33381	0.00418969	NA
ZK1025.3	ZK1025.3	-4.34278	0.00448417	NA
ZK1290.3	rol-8	-4.3488	0.00821153	Contig31-snapTAU.259
W04G3.8	lpr-3	-4.3885	0.0082892	Contig50-snapTAU.173
T01B7.7	rol-6	-4.41015	0.00418969	Contig46-snapTAU.66
R02E4.3	R02E4.3	-4.42389	0.00483777	NA
T14B4.6	dpy-2	-4.50556	0.00418969	Contig5-snapTAU.522
W01F3.3	mlt-11	-4.53087	0.00627965	Contig14-snapTAU.358
W04G3.3	lpr-4	-4.57282	0.00418969	Contig50-snapTAU.170
M03A1.7	dao-2	-4.64608	0.00515552	Contig75-snapTAU.30
F33D4.6	F33D4.6	-4.65574	0.00558798	NA
K02E11.10	K02E11.10	-4.66499	0.00888179	NA
F46C8.6	dpy-7	-4.68235	0.00426401	Contig56-snapTAU.167
F41F3.3	F41F3.3	-4.7719	0.00568708	NA
T28H11.1	ssq-4	-4.83032	0.00418969	NA
T14B4.7	dpy-10	-4.97418	0.00498251	Contig5-snapTAU.523
W04G3.2	lpr-5	-5.04486	0.00483777	Contig50-snapTAU.171
F53F1.4	F53F1.4	-5.06214	0.00418969	NA
R12E2.14	R12E2.14	-5.11223	0.00484002	NA
Y57A10A.23	Y57A10A.23	-5.18219	0.0114558	Contig31-snapTAU.284
F33D11.3	col-54	-6.38472	0.00691882	NA
